# Supplementary material for: Proteomic profiling of human plasma and intervertebral disc tissue reveals matrisomal, but not plasma, biomarkers of disc degeneration
Source: Arthritis Res Ther. 2025 Feb 10;27:28. doi: 10.1186/s13075-025-03489-9 (PMC11809052; doi:10.1186/s13075-025-03489-9)
Supplement: Supplementary file 2 — Supplementary Material 2: Title of the data: Differentially distributed proteins from mass spectrometry analyses of severe and mild degenerated intervertebral disc tissues. Description of the data: List of Log2 LFQ protein intensities and differentially distributed proteins obtained from label-free mass spectrometry analyses of severe and mild degenerated intervertebral disc tissues. [file 13075_2025_3489_MOESM2_ESM.xlsx]

## Sheet: IVD Tissue mass spec DE
1	2	3	4	5	6	7	8	9	10	11	12	13	14	15	16	17	18	19	20	21	22	23	24	25	26	27	28	29	30	31	32	33	34	35	GOBP name	GOMF name	GOCC name	KEGG name	Student's T-test Significant Severe_Mild	Student's T-test significant	Student's T-test p-value Severe_Mild	Student's T-test q-value Severe_Mild	Student's T-test Log2 Fold Change Severe_Mild	Student's T-test Test statistic Severe_Mild	Protein IDs	Majority protein IDs	Protein names	Gene names
23.049	24.6748	29.1952	29.3241	28.7493	27.863	27.8201	27.1212	21.6882	28.8859	20.0138	23.258	20.2312	20.6387	25.5258	26.5304	22.5666	26.9947	29.387	26.8046	24.8602	27.3524	25.6705	28.7937	28.7936	25.5963	28.2044	27.9603	27.2682	22.8825	28.0921	27.3824	26.4726	25.4543	26.5436	biological regulation;cellular component assembly;cellular component organization;cellular component organization or biogenesis;cellular process;external encapsulating structure organization;extracellular matrix assembly;extracellular matrix organization;extracellular structure organization;negative regulation of autophagy;negative regulation of biological process;negative regulation of catabolic…	anion binding;binding;catalytic activity;catalytic activity, acting on a protein;disulfide oxidoreductase activity;FAD binding;flavin adenine dinucleotide binding;flavin-dependent sulfhydryl oxidase activity;heterocyclic compound binding;intramolecular oxidoreductase activity;intramolecular oxidoreductase activity, transposing S-S bonds;ion binding;isomerase activity;nucleoside phosphate binding;…	bounding membrane of organelle;cellular anatomical entity;cytoplasmic vesicle lumen;endoplasmic reticulum lumen;extracellular exosome;extracellular membrane-bounded organelle;extracellular organelle;extracellular region;extracellular space;extracellular vesicle;Golgi apparatus;Golgi membrane;intercellular bridge;intracellular membrane-bounded organelle;intracellular organelle;intracellular organe…				0.0660995	0.108068	1.68342	1.90075	O00391	O00391	Sulfhydryl oxidase 1	QSOX1
30.0309	30.7346	33.4886	33.5527	32.5046	31.9558	32.4572	32.4123	27.07	33.2285	26.8154	29.3377	25.6181	27.4914	29.6746	30.7437	31.2236	30.4517	33.4589	31.3539	29.7935	31.3866	30.2529	33.1096	32.0898	29.4466	31.7282	31.739	30.5814	30.0991	32.148	30.4148	30.2841	29.6083	30.2309	anatomical structure development;animal organ development;biological regulation;bone development;developmental process;negative regulation of biological process;negative regulation of bone trabecula formation;negative regulation of developmental process;regulation of biological process;regulation of bone trabecula formation;regulation of developmental process		cellular anatomical entity;external encapsulating structure;extracellular matrix;extracellular space	ECM-receptor interaction;Focal adhesion			0.403111	0.418	0.554263	0.846972	O15335	O15335	Chondroadherin	CHAD
27.1	27.5839	29.9621	30.9799	27.9461	29.3206	29.1055	29.6565	25.4285	30.549	25.9137	26.8758	24.0295	25.6512	26.5125	28.4592	27.6872	27.5748	30.4088	28.405	27.1762	27.9984	27.2887	29.286	29.4524	26.2999	28.0469	29.5851	28.707	29.0115	28.8399	28.8958	27.7543	27.1937	28.6048	anatomical structure formation involved in morphogenesis;angiogenesis;behavior;biological regulation;cell adhesion;cell motility;cell-cell adhesion;cellular process;developmental process;multicellular organismal process;positive regulation of biological process;positive regulation of blood vessel endothelial cell migration;positive regulation of cell junction assembly;positive regulation of cell …	binding;growth factor binding;hepatocyte growth factor binding;identical protein binding;protein binding;signaling receptor binding	cell junction;cell surface;cellular anatomical entity;collagen-containing extracellular matrix;cytoplasm;excitatory synapse;external encapsulating structure;extracellular matrix;extracellular space;membrane;plasma membrane region;synapse;synaptic membrane				0.249991	0.277703	0.612637	1.17098	O60687	O60687	Sushi repeat-containing protein SRPX2	SRPX2
27.4521	24.9925	28.0241	30.0958	25.4995	26.7656	26.2166	24.6172	24.6031	27.721	25.9276	26.4793	25.0399	24.3562	23.4566	25.9665	26.4317	26.2575	28.963	25.9357	26.1282	26.6273	26.8422	25.5571	27.263	25.4831	26.9515	27.6366	28.0549	26.0267	26.4042	28.9556	26.1903	27.6392	28.1313	anatomical structure development;antibacterial humoral response;antimicrobial humoral immune response mediated by antimicrobial peptide;antimicrobial humoral response;biological process involved in interspecies interaction between organisms;biological regulation;cell killing;cell migration;cell motility;cellular component assembly;cellular component disassembly;cellular component organization;cel…	binding;carbohydrate derivative binding;DNA binding;DNA-binding transcription factor binding;enzyme binding;histone binding;identical protein binding;lipid binding;lipopolysaccharide binding;nucleic acid binding;organic cyclic compound binding;protein binding;protein dimerization activity;protein heterodimerization activity;RNA polymerase II-specific DNA-binding transcription factor binding;STAT …	cell surface;cellular anatomical entity;CENP-A containing nucleosome;chromosomal region;chromosome, telomeric region;cytosol;extracellular exosome;extracellular membrane-bounded organelle;extracellular organelle;extracellular space;extracellular vesicle;female germ cell nucleus;germ cell nucleus;intracellular membrane-bounded organelle;intracellular organelle;membrane-bounded organelle;nucleoplas…	Systemic lupus erythematosus			0.064701	0.109544	0.881916	1.91117	Q99880;Q99879;Q99877;Q93079;Q8N257;Q5QNW6;Q16778;P62807;P58876;P57053;P33778;P23527;P06899;O60814;A0A2R8Y619;Q96A08	Q99880;Q99879;Q99877;Q93079;Q8N257;Q5QNW6;Q16778;P62807;P58876;P57053;P33778;P23527;P06899;O60814;A0A2R8Y619;Q96A08	Histone H2B type 1-L;Histone H2B type 1-M;Histone H2B type 1-N;Histone H2B type 1-H;Histone H2B type 3-B;Histone H2B type 2-F;Histone H2B type 2-E;Histone H2B type 1-C/E/F/G/I;Histone H2B type 1-D;Histone H2B type F-S;Histone H2B type 1-B;Histone H2B type 1-O;Histone H2B type 1-J;Histone H2B type 1-K;Histone H2B type 1-A	HIST1H2BL;HIST1H2BM;HIST1H2BN;HIST1H2BH;HIST3H2BB;HIST2H2BF;HIST2H2BE;HIST1H2BC;HIST1H2BD;H2BFS;HIST1H2BB;HIST1H2BO;HIST1H2BJ;HIST1H2BK;HIST1H2BA
30.3028	31.3183	34.034	34.8325	32.5247	32.7494	31.7603	32.9317	27.5968	34.0349	29.7325	30.3226	26.0594	28.613	31.6795	32.272	31.1188	30.3247	34.4193	32.2089	30.7545	33.5389	31.1954	33.6195	32.295	30.9389	31.6034	31.5171	32.8978	31.677	33.0982	33.6656	31.0545	31.2319	31.6385	biological regulation;negative regulation of biological process;negative regulation of biosynthetic process;negative regulation of cell communication;negative regulation of cellular biosynthetic process;negative regulation of cellular metabolic process;negative regulation of cellular process;negative regulation of gene expression;negative regulation of insulin-like growth factor receptor signalin…		cellular anatomical entity;collagen-containing extracellular matrix;external encapsulating structure;extracellular exosome;extracellular matrix;extracellular membrane-bounded organelle;extracellular organelle;extracellular space;extracellular vesicle;membrane-bounded organelle;organelle;vesicle				0.126917	0.1707	0.963528	1.56588	O75339	O75339	Cartilage intermediate layer protein 1;Cartilage intermediate layer protein 1 C1;Cartilage intermediate layer protein 1 C2	CILP
27.9283	28.2547	31.7129	32.2946	30.0324	29.517	31.0217	31.6338	25.6289	31.5299	25.6991	27.1325	24.7129	26.5856	28.0354	29.6474	28.6849	28.6673	31.7427	29.9173	28.9262	29.6884	28.9228	30.6762	31.0022	28.309	30.3802	30.0048	29.8136	27.9051	30.648	30.2141	29.2367	27.9868	28.2571	anatomical structure development;animal organ development;biological regulation;carbohydrate derivative metabolic process;cartilage development;cell differentiation;cellular developmental process;cellular process;developmental process;glycoprotein metabolic process;macromolecule metabolic process;metabolic process;negative regulation of angiogenesis;negative regulation of biological process;negat…		cellular anatomical entity;endomembrane system;extracellular region;membrane				0.199297	0.233872	0.80764	1.30984	O75829	O75829	Leukocyte cell-derived chemotaxin 1;Chondrosurfactant protein;Chondromodulin-1	LECT1
22.0834	22.3561	26.66	29.6229	27.8434	23.8956	26.7167	29.6665	21.5642	27.5128	20.6285	23.1336	19.3848	20.407	22.9195	25.1858	22.2627	25.8211	27.1691	24.2621	22.5812	23.5161	25.1245	29.0784	27.9663	24.5634	27.803	25.6691	24.8666	23.7508	23.9336	25.523	25.8046	21.77	24.4068	cellular component organization;cellular component organization or biogenesis;cellular process;external encapsulating structure organization;extracellular matrix organization;extracellular structure organization	binding;calcium ion binding;cation binding;ion binding;metal ion binding	cellular anatomical entity;collagen-containing extracellular matrix;external encapsulating structure;extracellular matrix;extracellular region;matrilin complex;protein-containing complex				0.35073	0.370145	0.849333	0.946586	O95460	O95460	Matrilin-4	MATN4
25.2782	25.2423	27.6113	28.2423	27.1282	26.007	26.2885	23.2172	20.3906	27.9479	20.8349	24.7706	19.4338	23.5112	24.8112	25.9725	25.5819	26.1039	28.2893	25.6807	25.0571	26.301	24.4027	27.1082	28.2118	21.8409	27.1615	27.5085	27.8185	25.2647	24.8962	28.1874	25.6541	25.4984	26.3549	ADP catabolic process;ADP metabolic process;anatomical structure development;aromatic compound biosynthetic process;aromatic compound catabolic process;ATP biosynthetic process;ATP metabolic process;biosynthetic process;carbohydrate catabolic process;carbohydrate derivative biosynthetic process;carbohydrate derivative catabolic process;carbohydrate derivative metabolic process;carbohydrate metabo…	adenyl nucleotide binding;binding;cadherin binding;catalytic activity;cell adhesion molecule binding;enzyme binding;heterocyclic compound binding;identical protein binding;kinase binding;lactate dehydrogenase activity;L-lactate dehydrogenase activity;NAD binding;nucleoside phosphate binding;nucleotide binding;organic cyclic compound binding;oxidoreductase activity;oxidoreductase activity, acting …	catalytic complex;cell projection;cellular anatomical entity;cilium;cytoplasm;cytosol;extracellular exosome;extracellular membrane-bounded organelle;extracellular organelle;extracellular vesicle;intracellular membrane-bounded organelle;intracellular organelle;membrane;membrane microdomain;membrane raft;membrane-bounded organelle;mitochondrial inner membrane;mitochondrial membrane;mitochondrion;mo…	Cysteine and methionine metabolism;Glycolysis / Gluconeogenesis;Propanoate metabolism;Pyruvate metabolism			0.0913002	0.131268	1.2807	1.73932	P00338;Q6ZMR3;P07864;P07195	P00338	L-lactate dehydrogenase A chain	LDHA
22.1448	22.5217	26.5894	27.4442	28.3988	26.1223	25.3354	24.5823	22.893	26.775	21.4562	21.5423	19.9855	22.3803	21.7843	22.9719	21.9672	25.2263	28.7497	24.8655	24.842	25.0891	22.6634	26.5719	26.6761	23.7109	29.4116	26.5053	24.9114	23.1056	24.9517	25.0942	26.603	23.1388	25.2096	cellular homeostasis;chemical homeostasis;copper ion transport;establishment of localization;homeostatic process;inorganic ion homeostasis;intracellular chemical homeostasis;intracellular iron ion homeostasis;intracellular monoatomic cation homeostasis;intracellular monoatomic ion homeostasis;iron ion transport;localization;metal ion transport;monoatomic cation homeostasis;monoatomic cation trans…	binding;catalytic activity;cation binding;copper ion binding;ferroxidase activity;ion binding;metal ion binding;oxidoreductase activity;oxidoreductase activity, acting on metal ions;oxidoreductase activity, acting on metal ions, oxygen as acceptor;protein binding;protein-folding chaperone binding;transition metal ion binding	blood microparticle;bounding membrane of organelle;cellular anatomical entity;endoplasmic reticulum lumen;extracellular exosome;extracellular membrane-bounded organelle;extracellular organelle;extracellular region;extracellular space;extracellular vesicle;intracellular organelle lumen;lysosomal membrane;lytic vacuole membrane;membrane;membrane-bounded organelle;membrane-enclosed lumen;organelle;o…	Porphyrin and chlorophyll metabolism			0.0468373	0.0858824	1.52203	2.06515	P00450	P00450	Ceruloplasmin	CP
22.8362	24.9036	27.4273	29.5961	26.1212	26.696	25.8251	26.2855	19.694	27.4795	21.4088	22.5215	19.356	22.1177	20.6794	23.3205	25.4163	23.2292	27.6761	25.6969	25.2662	27.2716	26.1359	27.2944	26.8295	22.9611	26.4613	27.1272	25.891	22.4745	24.0294	27.0064	23.8496	25.4044	26.4265	biological regulation;blood coagulation;blood coagulation, fibrin clot formation;coagulation;hemostasis;macromolecule metabolic process;macromolecule modification;metabolic process;multicellular organismal process;nitrogen compound metabolic process;organic substance metabolic process;organonitrogen compound metabolic process;peptide cross-linking;primary metabolic process;protein activation casc…	acyltransferase activity;aminoacyltransferase activity;binding;catalytic activity;catalytic activity, acting on a protein;cation binding;ion binding;metal ion binding;protein-glutamine gamma-glutamyltransferase activity;transferase activity	blood microparticle;catalytic complex;cellular anatomical entity;collagen-containing extracellular matrix;cytoplasmic vesicle lumen;external encapsulating structure;extracellular matrix;extracellular region;extracellular space;intracellular organelle lumen;membrane-enclosed lumen;organelle lumen;platelet alpha granule lumen;protein-containing complex;secretory granule lumen;transferase complex;ve…	Complement and coagulation cascades			0.0543039	0.0964528	1.59116	1.99545	P00488	P00488	Coagulation factor XIII A chain	F13A1
25.3647	25.9366	28.5095	29.1166	27.0577	27.4184	27.6615	28.4516	23.3081	28.915	21.2609	26.0021	23.1152	24.8145	24.316	26.7053	24.752	26.8628	28.9766	27.0907	26.0978	26.8535	25.877	27.1198	28.3986	25.4673	27.7887	27.9248	28.9013	26.9519	27.8136	29.8504	27	26.7052	27.8117	ADP catabolic process;ADP metabolic process;aromatic compound catabolic process;ATP metabolic process;biological regulation;biosynthetic process;canonical glycolysis;carbohydrate biosynthetic process;carbohydrate catabolic process;carbohydrate derivative catabolic process;carbohydrate derivative metabolic process;carbohydrate metabolic process;carboxylic acid metabolic process;catabolic process;c…	adenyl nucleotide binding;adenyl ribonucleotide binding;ADP binding;anion binding;ATP binding;binding;carbohydrate derivative binding;catalytic activity;catalytic activity, acting on a protein;disulfide oxidoreductase activity;heterocyclic compound binding;ion binding;kinase activity;nucleoside phosphate binding;nucleotide binding;organic cyclic compound binding;oxidoreductase activity;oxidoreduc…	cellular anatomical entity;cytosol;extracellular exosome;extracellular membrane-bounded organelle;extracellular organelle;extracellular space;extracellular vesicle;intracellular membrane-bounded organelle;intracellular organelle;membrane;membrane microdomain;membrane raft;membrane-bounded organelle;nucleus;organelle;sperm fibrous sheath;vesicle	Carbon fixation in photosynthetic organisms;Glycolysis / Gluconeogenesis			0.0294796	0.0664865	1.36164	2.27578	P00558;P07205	P00558	Phosphoglycerate kinase 1	PGK1
26.5819	25.4311	25.6902	24.8581	27.9074	29.0576	22.4841	29.5025	20.1462	30.6776	22.6794	26.6203	20.9799	24.0688	26.3803	25.7498	22.5597	28.022	32.3797	27.0055	27.5421	27.1274	23.1547	27.1103	29.9828	26.5637	30.1677	28.0826	29.3019	27.9473	29.1805	30.0309	28.8876	26.5707	30.0445	biological process involved in interaction with symbiont;biological process involved in interspecies interaction between organisms;biological process involved in symbiotic interaction;biological regulation;blood coagulation;cellular component disassembly;cellular component organization;cellular component organization or biogenesis;cellular process;coagulation;external encapsulating structure orga…	antigen binding;apolipoprotein binding;binding;catalytic activity;catalytic activity, acting on a protein;endopeptidase activity;enzyme binding;hydrolase activity;kinase binding;peptidase activity;protease binding;protein antigen binding;protein binding;protein domain specific binding;protein-folding chaperone binding;serine hydrolase activity;serine-type endopeptidase activity;serine-type peptid…	blood microparticle;cell surface;cellular anatomical entity;collagen-containing extracellular matrix;cytoplasmic vesicle lumen;external encapsulating structure;external side of plasma membrane;extracellular exosome;extracellular matrix;extracellular membrane-bounded organelle;extracellular organelle;extracellular region;extracellular space;extracellular vesicle;intracellular organelle lumen;membr…	Complement and coagulation cascades;Neuroactive ligand-receptor interaction;Staphylococcus aureus infection	+	Severe_Mild	0.00301922	0.0213333	2.77676	3.20173	P00747;CON__P06868;Q02325;Q15195	P00747	Plasminogen;Plasmin heavy chain A;Activation peptide;Angiostatin;Plasmin heavy chain A, short form;Plasmin light chain B	PLG
21.5143	22.8222	27.4371	24.7409	28.2992	26.2027	23.2684	24.8405	22.4296	28.3509	21.6785	21.2678	18.9865	21.8255	25.2769	24.3124	23.3206	25.2342	29.269	26.331	26.3886	25.325	23.5056	26.8797	27.8921	24.4706	29.2583	27.0597	25.4419	22.4385	26.5195	24.9451	28.0813	24.5781	26.0276	activation of immune response;biological process involved in interspecies interaction between organisms;biological regulation;complement activation;complement activation, alternative pathway;defense response;defense response to other organism;humoral immune response;immune effector process;immune response;immune system process;innate immune response;macromolecule metabolic process;metabolic proce…	binding;catalytic activity;catalytic activity, acting on a protein;complement binding;endopeptidase activity;hydrolase activity;peptidase activity;protein binding;serine hydrolase activity;serine-type endopeptidase activity;serine-type peptidase activity	blood microparticle;catalytic complex;cellular anatomical entity;classical-complement-pathway C3/C5 convertase complex;extracellular exosome;extracellular membrane-bounded organelle;extracellular organelle;extracellular region;extracellular space;extracellular vesicle;membrane;membrane-bounded organelle;organelle;plasma membrane;protein-containing complex;vesicle	Complement and coagulation cascades;Staphylococcus aureus infection	+	Severe_Mild	0.00817747	0.02925	2.15253	2.81432	P00751	P00751	Complement factor B;Complement factor B Ba fragment;Complement factor B Bb fragment	CFB
23.9275	22.6995	29.1095	29.2966	30.3237	28.0553	26.3899	26.5313	20.5467	29.0497	20.5388	22.6479	21.441	20.9373	26.4906	24.6885	23.1803	26.7577	31.143	27.4875	26.4489	27.2799	25.7875	28.8981	29.2984	25.7894	30.0484	28.865	27.6508	24.5898	28.2447	26.8293	29.0959	26.8406	27.9018	acute inflammatory response;acute-phase response;biological regulation;blood coagulation;coagulation;defense response;hemostasis;inflammatory response;multicellular organismal process;regulation of biological quality;regulation of body fluid levels;response to stimulus;response to stress	binding;endopeptidase inhibitor activity;endopeptidase regulator activity;enzyme binding;enzyme inhibitor activity;enzyme regulator activity;identical protein binding;molecular function inhibitor activity;molecular function regulator activity;peptidase inhibitor activity;peptidase regulator activity;protease binding;protein binding;serine-type endopeptidase inhibitor activity	bounding membrane of organelle;cellular anatomical entity;coated vesicle;collagen-containing extracellular matrix;COPII-coated ER to Golgi transport vesicle;cytoplasmic vesicle;cytoplasmic vesicle lumen;endoplasmic reticulum;endoplasmic reticulum lumen;endoplasmic reticulum-Golgi intermediate compartment membrane;external encapsulating structure;extracellular exosome;extracellular matrix;extracel…	Complement and coagulation cascades	+	Severe_Mild	0.00566774	0.036	2.63131	2.95936	P01009	P01009	Alpha-1-antitrypsin;Short peptide from AAT	SERPINA1
20.9454	21.4248	26.4837	27.0128	28.5541	25.2713	22.8777	24.7263	21.2242	24.7694	21.8697	22.4002	21.5301	20.8731	21.8446	22.6617	23.9249	24.5867	28.9442	26.3843	25.6558	23.9068	22.7164	25.4757	26.8595	23.8479	29.3355	24.6561	25.3446	23.8101	25.1984	23.7598	27.4738	25.155	25.4811	acute inflammatory response;acute-phase response;anatomical structure homeostasis;biological regulation;defense response;digestive system process;epithelial structure maintenance;homeostatic process;inflammatory response;maintenance of gastrointestinal epithelium;multicellular organismal process;multicellular organismal-level homeostasis;regulation of biological process;regulation of lipid metabo…	binding;DNA binding;endopeptidase inhibitor activity;endopeptidase regulator activity;enzyme inhibitor activity;enzyme regulator activity;molecular function inhibitor activity;molecular function regulator activity;nucleic acid binding;organic cyclic compound binding;peptidase inhibitor activity;peptidase regulator activity;serine-type endopeptidase inhibitor activity	azurophil granule lumen;blood microparticle;cellular anatomical entity;collagen-containing extracellular matrix;cytoplasmic vesicle lumen;external encapsulating structure;extracellular exosome;extracellular matrix;extracellular membrane-bounded organelle;extracellular organelle;extracellular region;extracellular space;extracellular vesicle;intracellular membrane-bounded organelle;intracellular or…		+	Severe_Mild	0.00665443	0.0338182	2.03078	2.89626	P01011	P01011	Alpha-1-antichymotrypsin;Alpha-1-antichymotrypsin His-Pro-less	SERPINA3
21.8284	21.9162	29.1395	31.2509	29.9978	27.4554	29.6891	25.1007	21.8983	28.395	23.1464	22.7696	21.0855	21.2516	27.3573	23.0915	24.7469	27.9406	31.5432	28.3092	27.4543	29.4884	27.8063	30.2685	29.4598	26.5449	29.8474	29.6381	25.1334	21.4415	27.6049	27.5542	28.4435	23.639	27.6736	acute inflammatory response;acute inflammatory response to antigenic stimulus;acute-phase response;anatomical structure development;animal organ development;biological regulation;cell differentiation;cellular developmental process;cellular process;defense response;developmental process;embryonic liver development;embryonic organ development;immune response;immune system process;inflammatory respo…	binding;brain-derived neurotrophic factor binding;calcium-dependent protein binding;chemokine binding;C-X-C chemokine binding;cytokine binding;endopeptidase inhibitor activity;endopeptidase regulator activity;enzyme binding;enzyme inhibitor activity;enzyme regulator activity;growth factor binding;identical protein binding;interleukin-1 binding;interleukin-8 binding;molecular function inhibitor ac…	blood microparticle;cellular anatomical entity;collagen-containing extracellular matrix;cytoplasmic vesicle lumen;external encapsulating structure;extracellular exosome;extracellular matrix;extracellular membrane-bounded organelle;extracellular organelle;extracellular region;extracellular space;extracellular vesicle;intracellular organelle lumen;membrane-bounded organelle;membrane-enclosed lumen;…	Complement and coagulation cascades			0.030978	0.0661	2.30808	2.25372	P01023	P01023	Alpha-2-macroglobulin	A2M
25.1205	24.9865	29.6063	29.7469	28.3968	28.6007	25.6947	29.6142	21.8814	30.0812	22.3226	23.64	21.2534	21.4663	25.6279	26.217	24.9981	26.5799	31.9316	28.1795	28.9061	27.3566	25.4832	28.696	29.5836	26.6139	30.8112	29.481	27.8553	26.1679	28.0401	28.8522	29.5955	27.3983	28.8121	activation of immune response;amyloid-beta clearance;anatomical structure development;anatomical structure maturation;biological process involved in interspecies interaction between organisms;biological regulation;carboxylic acid metabolic process;cell junction disassembly;cell junction organization;cell killing;cell maturation;cellular component disassembly;cellular component organization;cellul…	binding;C5a anaphylatoxin chemotactic receptor binding;C5L2 anaphylatoxin chemotactic receptor binding;endopeptidase inhibitor activity;endopeptidase regulator activity;enzyme inhibitor activity;enzyme regulator activity;G protein-coupled receptor binding;molecular function inhibitor activity;molecular function regulator activity;peptidase inhibitor activity;peptidase regulator activity;protein b…	azurophil granule lumen;blood microparticle;cell surface;cellular anatomical entity;cytoplasmic vesicle lumen;endoplasmic reticulum lumen;extracellular exosome;extracellular membrane-bounded organelle;extracellular organelle;extracellular region;extracellular space;extracellular vesicle;intracellular organelle lumen;membrane;membrane-bounded organelle;membrane-enclosed lumen;organelle;organelle l…	Chagas disease (American trypanosomiasis);Complement and coagulation cascades;ko05152;Leishmaniasis;Phagosome;Staphylococcus aureus infection;Systemic lupus erythematosus	+	Severe_Mild	0.00350887	0.0222857	2.57702	3.14459	P01024;CON__Q2UVX4	P01024	Complement C3;Complement C3 beta chain;C3-beta-c;Complement C3 alpha chain;C3a anaphylatoxin;Acylation stimulating protein;Complement C3b alpha chain;Complement C3c alpha chain fragment 1;Complement C3dg fragment;Complement C3g fragment;Complement C3d fragment;Complement C3f fragment;Complement C3c alpha chain fragment 2	C3
21.9094	24.9334	28.3483	29.5619	28.7488	28.2308	27.2026	27.6427	20.3934	28.2461	22.2845	23.7655	20.1312	21.3195	25.7325	26.5054	25.9234	26.6951	28.6757	26.7556	24.9301	26.7376	26.0582	28.9452	28.5974	25.8453	27.8653	28.0407	26.7358	23.8189	28.1444	26.9807	26.372	25.8691	26.7927	anatomical structure development;animal organ development;biological regulation;cartilage development;cellular process;cellular response to abiotic stimulus;cellular response to environmental stimulus;cellular response to light stimulus;cellular response to radiation;cellular response to stimulus;cellular response to UV;cellular response to UV-A;connective tissue replacement;connective tissue rep…	binding;cation binding;cytokine activity;endopeptidase inhibitor activity;endopeptidase regulator activity;enzyme binding;enzyme inhibitor activity;enzyme regulator activity;growth factor activity;ion binding;metal ion binding;metalloendopeptidase inhibitor activity;molecular function activator activity;molecular function inhibitor activity;molecular function regulator activity;peptidase inhibito…	basement membrane;cellular anatomical entity;collagen-containing extracellular matrix;cytoplasmic vesicle lumen;endoplasmic reticulum lumen;external encapsulating structure;extracellular exosome;extracellular matrix;extracellular membrane-bounded organelle;extracellular organelle;extracellular region;extracellular space;extracellular vesicle;intracellular organelle lumen;membrane-bounded organell…				0.0787801	0.113449	1.47122	1.814	P01033	P01033	Metalloproteinase inhibitor 1	TIMP1
22.3687	22.5688	26.4376	26.7987	26.7075	26.6843	24.5075	25.8126	20.8849	27.2974	22.1524	22.6795	20.7632	22.9446	21.5471	23.2499	24.2	25.0355	29.2713	25.3459	25.1759	24.2716	23.5726	25.6813	28.1566	24.2434	28.3415	26.2947	25.9117	24.4914	26.9659	26.1854	27.3839	22.385	27.3041	biological regulation;blood coagulation;blood vessel diameter maintenance;circulatory system process;coagulation;defense response;hemostasis;inflammatory response;multicellular organismal process;negative regulation of biological process;negative regulation of blood coagulation;negative regulation of cell adhesion;negative regulation of cellular process;negative regulation of coagulation;negative…	binding;carbohydrate derivative binding;cation binding;cysteine-type endopeptidase inhibitor activity;endopeptidase inhibitor activity;endopeptidase regulator activity;enzyme inhibitor activity;enzyme regulator activity;glycosaminoglycan binding;heparin binding;hormone activity;ion binding;metal ion binding;molecular function activator activity;molecular function inhibitor activity;molecular func…	blood microparticle;cellular anatomical entity;collagen-containing extracellular matrix;cytoplasmic vesicle lumen;endoplasmic reticulum lumen;external encapsulating structure;extracellular exosome;extracellular matrix;extracellular membrane-bounded organelle;extracellular organelle;extracellular region;extracellular space;extracellular vesicle;intracellular organelle lumen;membrane;membrane-bound…	Complement and coagulation cascades	+	Severe_Mild	0.0089338	0.0275789	1.90453	2.77882	P01042;CON__P01045-1;CON__Q2KJ62;CON__P01044-1	P01042	Kininogen-1;Kininogen-1 heavy chain;T-kinin;Bradykinin;Lysyl-bradykinin;Kininogen-1 light chain;Low molecular weight growth-promoting factor	KNG1
28.5803	24.8538	29.8919	28.8946	29.4833	30.4742	26.7954	29.9286	23.9207	31.2247	26.7771	25.6192	25.1838	23.985	26.4315	27.3971	26.3379	28.9274	33.0174	30.0721	29.7475	26.7021	26.069	28.2094	30.5817	28.151	31.6634	29.8214	29.6976	27.9916	29.3847	28.9865	30.5647	28.628	29.9053	activation of immune response;adaptive immune response;adaptive immune response based on somatic recombination of immune receptors built from immunoglobulin superfamily domains;anatomical structure homeostasis;antigen receptor-mediated signaling pathway;B cell mediated immunity;B cell receptor signaling pathway;biological regulation;cell surface receptor signaling pathway;cellular process;homeost…	antigen binding;binding	blood microparticle;cellular anatomical entity;extracellular exosome;extracellular membrane-bounded organelle;extracellular organelle;extracellular region;extracellular space;extracellular vesicle;IgA immunoglobulin complex;IgD immunoglobulin complex;IgE immunoglobulin complex;IgG immunoglobulin complex;IgM immunoglobulin complex;immunoglobulin complex;membrane;membrane-bounded organelle;organell…		+	Severe_Mild	0.00940754	0.0288	1.88061	2.75799	P01834	P01834	Ig kappa chain C region	IGKC
27.5054	21.8938	29.5921	25.7715	28.0288	29.4855	23.7244	27.5455	20.9058	29.4704	22.1095	22.2148	23.6303	21.848	25.3447	22.6126	22.5658	28.0503	32.9109	28.107	29.124	22.9676	22.1575	26.7436	29.0544	21.7965	30.4755	24.0619	28.6643	26.6251	23.0839	27.2146	28.9696	27.73	28.032	activation of immune response;adaptive immune response;antibacterial humoral response;antigen receptor-mediated signaling pathway;antimicrobial humoral response;B cell receptor signaling pathway;biological process involved in interspecies interaction between organisms;biological regulation;cell surface receptor signaling pathway;cellular process;complement activation;complement activation, classi…	antigen binding;binding;immunoglobulin receptor binding;protein binding;signaling receptor binding	blood microparticle;cellular anatomical entity;extracellular exosome;extracellular membrane-bounded organelle;extracellular organelle;extracellular region;extracellular space;extracellular vesicle;IgG immunoglobulin complex;immunoglobulin complex;immunoglobulin complex, circulating;membrane;membrane-bounded organelle;organelle;plasma membrane;protein-containing complex;vesicle				0.095642	0.136833	1.79689	1.71544	P01859	P01859	Ig gamma-2 chain C region	IGHG2
29.5579	24.1737	29.8389	28.5566	29.9174	31.084	25.6068	29.86	24.1173	30.9606	25.8445	25.4634	25.1444	24.0559	27.3831	27.3579	26.3477	28.9094	33.9507	30.4581	30.0103	26.5303	25.3316	28.5559	30.6943	28.2683	32.1433	30.1857	30.1433	28.312	29.7989	28.9885	30.782	29.1348	29.9127	activation of immune response;adaptive immune response;anatomical structure homeostasis;antibacterial humoral response;antigen receptor-mediated signaling pathway;antimicrobial humoral response;B cell receptor signaling pathway;biological process involved in interspecies interaction between organisms;biological regulation;cell surface receptor signaling pathway;cellular process;complement activat…	antigen binding;binding;immunoglobulin receptor binding;protein binding;signaling receptor binding	blood microparticle;cellular anatomical entity;extracellular exosome;extracellular membrane-bounded organelle;extracellular organelle;extracellular region;extracellular space;extracellular vesicle;IgG immunoglobulin complex;immunoglobulin complex;immunoglobulin complex, circulating;membrane;membrane-bounded organelle;organelle;plasma membrane;protein-containing complex;vesicle		+	Severe_Mild	0.00742233	0.0343333	2.14562	2.85297	P01860	P01860	Ig gamma-3 chain C region	IGHG3
24.9579	22.8789	26.133	25.376	25.6594	26.5102	22.6799	25.3419	21.6468	29.1488	22.7923	24.4916	21.6836	21.2339	23.2703	22.8181	23.3091	26.0616	31.3099	27.489	27.4548	22.4372	23.9356	24.9652	29.5241	25.2618	29.3541	27.1759	26.9659	25.1627	26.6294	26.7127	29.2767	24.8471	27.4033	activation of immune response;adaptive immune response;anatomical structure homeostasis;antibacterial humoral response;antigen receptor-mediated signaling pathway;antimicrobial humoral response;B cell receptor signaling pathway;biological process involved in interspecies interaction between organisms;biological regulation;cell surface receptor signaling pathway;cellular process;complement activat…	antigen binding;binding	blood microparticle;cellular anatomical entity;dimeric IgA immunoglobulin complex;extracellular exosome;extracellular membrane-bounded organelle;extracellular organelle;extracellular region;extracellular space;extracellular vesicle;IgA immunoglobulin complex;IgA immunoglobulin complex, circulating;IgG immunoglobulin complex;immunoglobulin complex;immunoglobulin complex, circulating;membrane;membr…		+	Severe_Mild	0.00121249	0.007	2.59612	3.54078	P01876	P01876	Ig alpha-1 chain C region	IGHA1
25.7499	23.4052	30.3668	30.3165	28.8197	28.1589	27.0572	28.1925	20.2668	29.1058	21.4009	24.7941	23.543	23.7268	24.0533	27.4546	25.1933	26.6453	32.0284	29.4273	29.1638	25.0066	26.7316	23.1723	27.8311	27.6207	29.5683	26.7352	27.7451	24.657	27.6218	28.4014	30.4175	26.346	28.216	carbon dioxide transport;catabolic process;cellular catabolic process;cellular detoxification;cellular metabolic process;cellular oxidant detoxification;cellular process;detoxification;establishment of localization;gas transport;hydrogen peroxide catabolic process;hydrogen peroxide metabolic process;localization;metabolic process;one-carbon compound transport;organic substance catabolic process;o…	binding;cation binding;heme binding;hemoglobin alpha binding;hemoglobin binding;ion binding;metal ion binding;molecular carrier activity;organic acid binding;organic cyclic compound binding;oxygen binding;oxygen carrier activity;protein binding;protein-containing complex binding;small molecule binding;tetrapyrrole binding	blood microparticle;cellular anatomical entity;cytosol;haptoglobin-hemoglobin complex;hemoglobin complex;protein-containing complex	African trypanosomiasis;Malaria			0.0654413	0.108966	1.67373	1.90563	P02042;P02100	P02042	Hemoglobin subunit delta	HBD
34.4428	33.3085	36.082	36.7937	33.0449	36.0312	35.0077	35.5143	33.2958	37.192	32.0267	33.2807	32.988	32.5309	32.0554	35.433	35.3431	36.3846	36.9583	35.311	33.422	33.5257	32.9079	35.9741	36.13	34.1704	31.9218	36.6541	36.2468	37.1854	35.44	34.6649	33.7013	36.0909	36.6854	anatomical structure development;anatomical structure formation involved in morphogenesis;anatomical structure morphogenesis;animal organ development;animal organ morphogenesis;biological regulation;biomineral tissue development;biosynthetic process;blood vessel development;bone trabecula formation;cartilage development;cartilage development involved in endochondral bone morphogenesis;cell commun…	binding;cation binding;enzyme binding;extracellular matrix structural constituent;extracellular matrix structural constituent conferring tensile strength;growth factor binding;identical protein binding;ion binding;metal ion binding;platelet-derived growth factor binding;protease binding;protein binding;structural molecule activity	cellular anatomical entity;collagen trimer;collagen type I trimer;collagen-containing extracellular matrix;cytoplasm;cytoplasmic vesicle;endoplasmic reticulum lumen;external encapsulating structure;extracellular matrix;extracellular region;extracellular space;fibrillar collagen trimer;intracellular membrane-bounded organelle;intracellular organelle;intracellular organelle lumen;intracellular vesi…	Amoebiasis;ECM-receptor interaction;Focal adhesion;Protein digestion and absorption			0.263628	0.28901	0.630648	1.13724	P02452;CON__Q862S4	P02452	Collagen alpha-1(I) chain	COL1A1
36.6993	35.354	37.6786	37.4455	35.472	36.6142	36.8258	37.0998	34.0067	37.7464	32.2053	34.2571	32.6559	33.9425	34.4212	35.7524	35.6596	35.3232	37.9981	35.8027	34.5719	34.4076	33.5425	36.7966	37.2498	33.7985	35.4619	37.0224	36.2046	36.5809	35.7827	35.5502	35.1612	34.1326	35.8953	anatomical structure development;anatomical structure formation involved in morphogenesis;anatomical structure homeostasis;anatomical structure morphogenesis;animal organ development;animal organ morphogenesis;anterior head development;apoptotic signaling pathway;biological regulation;carbohydrate derivative metabolic process;cartilage condensation;cartilage development;cartilage development invo…	binding;carbohydrate derivative binding;cation binding;extracellular matrix structural constituent;extracellular matrix structural constituent conferring tensile strength;growth factor binding;identical protein binding;ion binding;metal ion binding;MHC class II protein binding;MHC protein binding;platelet-derived growth factor binding;protein binding;protein dimerization activity;protein homodime…	basement membrane;cellular anatomical entity;collagen trimer;collagen type II trimer;collagen type XI trimer;collagen-containing extracellular matrix;endoplasmic reticulum lumen;external encapsulating structure;extracellular matrix;extracellular region;extracellular space;fibrillar collagen trimer;intracellular organelle lumen;membrane-enclosed lumen;organelle lumen;protein-containing complex	Amoebiasis;ECM-receptor interaction;Focal adhesion;Protein digestion and absorption			0.788462	0.789864	0.135814	0.270498	P02458	P02458	Collagen alpha-1(II) chain;Collagen alpha-1(II) chain;Chondrocalcin	COL2A1
26.9311	25.1598	28.9392	25.5016	30.6569	30.9098	24.0477	30.0561	24.0879	31.2406	21.7422	26.5272	20.995	24.0537	29.3192	27.0234	22.8857	29.2182	36.1215	28.4881	28.0405	28.1421	22.3779	26.0353	31.8652	27.2222	31.6705	30.6928	29.5669	27.8721	30.3951	30.8109	31.1463	27.0773	30.8227	acylglycerol homeostasis;adrenal gland development;alcohol biosynthetic process;alcohol metabolic process;ameboidal-type cell migration;anatomical structure development;animal organ development;biological regulation;biosynthetic process;blood vessel endothelial cell migration;cell migration;cell motility;cell population proliferation;cell surface receptor signaling pathway;cellular biosynthetic p…	alcohol binding;amide binding;amyloid-beta binding;apolipoprotein A-I receptor binding;apolipoprotein receptor binding;binding;chemorepellent activity;cholesterol binding;cholesterol transfer activity;enzyme activator activity;enzyme binding;enzyme regulator activity;heat shock protein binding;high-density lipoprotein particle binding;high-density lipoprotein particle receptor binding;identical p…	blood microparticle;cellular anatomical entity;collagen-containing extracellular matrix;cytoplasmic vesicle;cytoplasmic vesicle lumen;cytosol;early endosome;endocytic vesicle;endocytic vesicle lumen;endoplasmic reticulum lumen;endosome;external encapsulating structure;extracellular exosome;extracellular matrix;extracellular membrane-bounded organelle;extracellular organelle;extracellular region;e…	African trypanosomiasis;Fat digestion and absorption;PPAR signaling pathway;Vitamin digestion and absorption	+	Severe_Mild	0.0160423	0.0417143	2.68703	2.53828	P02647	P02647	Apolipoprotein A-I;Proapolipoprotein A-I;Truncated apolipoprotein A-I	APOA1
27.4877	21.4501	28.9975	33.2653	28.3629	28.0949	27.2421	32.4689	25.6186	30.3763	24.4616	27.4016	23.6953	26.5938	27.5988	25.0334	24.1689	26.4076	33.5552	27.1807	27.5754	24.8999	29.361	23.6034	32.5534	28.2448	28.8745	30.4647	29.2976	30.2167	27.3803	32.3459	29.8877	27.4792	28.5986	adaptive immune response;antibacterial humoral response;antimicrobial humoral response;biological process involved in interspecies interaction between organisms;biological regulation;blood coagulation, common pathway;blood coagulation, fibrin clot formation;blood vessel diameter maintenance;cell adhesion;cell-cell adhesion;cell-matrix adhesion;cell-substrate adhesion;cellular component assembly;c…	binding;cation binding;extracellular matrix structural constituent;ion binding;metal ion binding;protein binding;signaling receptor binding;structural molecule activity	blood microparticle;cell surface;cellular anatomical entity;collagen-containing extracellular matrix;cytoplasmic vesicle;cytoplasmic vesicle lumen;endoplasmic reticulum;endoplasmic reticulum lumen;external encapsulating structure;external side of plasma membrane;extracellular exosome;extracellular matrix;extracellular membrane-bounded organelle;extracellular organelle;extracellular region;extrace…	Complement and coagulation cascades			0.0706482	0.112721	1.76147	1.86811	P02671;CON__P02672	P02671	Fibrinogen alpha chain;Fibrinopeptide A;Fibrinogen alpha chain	FGA
26.3696	22.9397	27.75	32.8997	26.1609	26.8738	25.2513	32.1871	24.798	29.6377	20.7025	25.4164	22.3121	25.7475	24.6283	23.3028	22.4783	25.4756	32.2111	25.6114	25.497	22.9016	29.2138	23.8778	31.7385	26.4563	27.6179	29.6234	28.6477	29.8322	25.1476	31.6957	28.3629	24.998	27.9979	adaptive immune response;antibacterial humoral response;antimicrobial humoral response;biological process involved in interspecies interaction between organisms;biological regulation;blood coagulation, fibrin clot formation;blood vessel diameter maintenance;cell adhesion;cell-cell adhesion;cell-matrix adhesion;cell-substrate adhesion;cellular component assembly;cellular component organization;cel…	binding;extracellular matrix structural constituent;protein binding;protein-folding chaperone binding;signaling receptor binding;structural molecule activity	blood microparticle;cell cortex;cell junction;cell surface;cellular anatomical entity;collagen-containing extracellular matrix;cytoplasm;cytoplasmic vesicle;cytoplasmic vesicle lumen;endoplasmic reticulum;external encapsulating structure;external side of plasma membrane;extracellular exosome;extracellular matrix;extracellular membrane-bounded organelle;extracellular organelle;extracellular region…	Complement and coagulation cascades			0.0731877	0.11454	1.9017	1.85066	P02675	P02675	Fibrinogen beta chain;Fibrinopeptide B;Fibrinogen beta chain	FGB
27.5908	24.3777	28.5183	33.7902	28.1945	28.9722	27.7584	33.3591	26.0075	30.5384	24.6766	26.4679	24.9484	26.8933	26.9411	25.7781	25.9577	27.3945	33.1064	27.3804	27.3704	25.9585	30.1812	24.4052	32.7168	27.8576	29.1493	30.8958	30.0103	31.1545	28.0811	32.953	29.862	27.6411	29.5274	anatomical structure maturation;biological regulation;blood coagulation, fibrin clot formation;blood vessel diameter maintenance;cell adhesion;cell maturation;cell-cell adhesion;cell-matrix adhesion;cell-substrate adhesion;cellular component assembly;cellular component organization;cellular component organization or biogenesis;cellular developmental process;cellular localization;cellular macromol…	binding;cation binding;cell adhesion molecule binding;extracellular matrix structural constituent;identical protein binding;ion binding;metal ion binding;protein binding;signaling receptor binding;structural molecule activity	blood microparticle;cell surface;cellular anatomical entity;collagen-containing extracellular matrix;cytoplasmic vesicle;cytoplasmic vesicle lumen;endoplasmic reticulum lumen;external encapsulating structure;external side of plasma membrane;extracellular exosome;extracellular matrix;extracellular membrane-bounded organelle;extracellular organelle;extracellular region;extracellular space;extracell…	Complement and coagulation cascades;Staphylococcus aureus infection			0.0678753	0.109933	1.63305	1.88778	P02679	P02679	Fibrinogen gamma chain	FGG
20.9303	21.4022	28.1815	29.645	28.0535	23.8026	24.5699	24.9416	21.5547	26.3033	20.5112	22.928	20.7035	21.5505	21.5131	23.0934	23.1173	24.1963	30.0972	26.7838	26.6436	22.7905	25.4232	24.4512	25.6447	25.8451	27.3164	26.1175	23.6409	24.4755	23.8347	25.1502	28.0497	23.2638	25.5263	anatomical structure development;bicarbonate transport;biological regulation;blood coagulation;cell development;cellular component organization;cellular component organization or biogenesis;cellular developmental process;cellular homeostasis;cellular localization;cellular macromolecule localization;cellular process;chemical homeostasis;chloride transmembrane transport;chloride transport;coagulati…	active monoatomic ion transmembrane transporter activity;active transmembrane transporter activity;ankyrin binding;antiporter activity;bicarbonate transmembrane transporter activity;bicarbonate:monoatomic anion antiporter activity;binding;chloride transmembrane transporter activity;chloride:bicarbonate antiporter activity;cytoskeletal protein binding;hemoglobin binding;identical protein binding;i…	ankyrin-1 complex;basolateral plasma membrane;blood microparticle;cellular anatomical entity;cortical cytoskeleton;cytoplasmic side of membrane;cytoplasmic side of plasma membrane;cytoskeleton;extracellular exosome;extracellular membrane-bounded organelle;extracellular organelle;extracellular vesicle;intracellular non-membrane-bounded organelle;intracellular organelle;membrane;membrane protein co…	Collecting duct acid secretion			0.0262658	0.0573333	1.86933	2.32672	P02730	P02730	Band 3 anion transport protein	SLC4A1
26.4212	25.227	27.4573	28.9052	26.2218	28.5819	22.4048	29.3498	24.6352	29.9787	24.1945	26.9599	23.8642	25.8695	23.4911	23.9174	23.3871	27.0464	30.861	26.1105	26.8064	25.1957	25.5531	26.579	30.3681	25.7478	28.3299	29.1339	28.1834	29.0933	27.9451	30.252	27.4344	27.3206	29.0741	acute inflammatory response;acute-phase response;biological process involved in interaction with symbiont;biological process involved in interspecies interaction between organisms;biological process involved in symbiotic interaction;biological regulation;cellular component assembly;cellular component organization;cellular component organization or biogenesis;cellular process;chaperone-mediated pr…	binding;calcium ion binding;carbohydrate binding;cation binding;complement binding;complement component C1q complex binding;identical protein binding;ion binding;metal ion binding;opsonin binding;protein binding;protein-containing complex binding;unfolded protein binding;virion binding	blood microparticle;cellular anatomical entity;collagen-containing extracellular matrix;external encapsulating structure;extracellular exosome;extracellular matrix;extracellular membrane-bounded organelle;extracellular organelle;extracellular region;extracellular space;extracellular vesicle;intracellular membrane-bounded organelle;intracellular organelle;membrane-bounded organelle;nucleus;organel…		+	Severe_Mild	0.00972978	0.0289524	1.88651	2.74438	P02743	P02743	Serum amyloid P-component;Serum amyloid P-component(1-203)	APCS
33.0237	31.9958	35.791	35.5487	34.9708	35.5436	33.6149	34.4768	30.6819	36.3419	32.1577	32.812	29.5825	31.2263	33.539	34.3088	33.3411	33.8655	37.4537	34.5951	33.5825	33.7172	32.1981	34.3605	35.9216	32.6396	34.8549	35.6321	34.8531	33.9444	35.3419	35.2132	33.9513	33.224	34.7773	acute inflammatory response;acute-phase response;ameboidal-type cell migration;anatomical structure development;anatomical structure formation involved in morphogenesis;angiogenesis;animal organ development;biological process involved in interaction with symbiont;biological process involved in interspecies interaction between organisms;biological process involved in symbiotic interaction;biologic…	binding;carbohydrate derivative binding;cell adhesion molecule binding;collagen binding;enzyme activator activity;enzyme binding;enzyme regulator activity;extracellular matrix structural constituent;glycosaminoglycan binding;heparin binding;identical protein binding;integrin binding;molecular function activator activity;molecular function regulator activity;peptidase activator activity;peptidase …	apical plasma membrane;basement membrane;blood microparticle;cellular anatomical entity;collagen-containing extracellular matrix;cytoplasmic vesicle lumen;endoplasmic reticulum lumen;endoplasmic reticulum-Golgi intermediate compartment;external encapsulating structure;extracellular exosome;extracellular matrix;extracellular membrane-bounded organelle;extracellular organelle;extracellular region;e…	Amoebiasis;Bacterial invasion of epithelial cells;ECM-receptor interaction;Focal adhesion;Pathways in cancer;Regulation of actin cytoskeleton;Small cell lung cancer			0.075453	0.11297	0.995792	1.83553	P02751	P02751	Fibronectin;Anastellin;Ugl-Y1;Ugl-Y2;Ugl-Y3	FN1
24.8466	24.0843	28.3155	25.5367	29.9103	30.1675	24.1222	28.9681	23.9978	32.2005	23.2669	26.9695	20.2589	24.5836	27.4599	27.0551	21.7574	28.9245	32.9633	27.6978	27.8723	27.3666	22.5442	27.5683	31.036	26.361	31.1669	30.2865	29.4212	27.4321	30.3004	30.399	29.2655	26.9156	30.1919	cellular aromatic compound metabolic process;cellular metabolic process;cellular nitrogen compound metabolic process;cellular process;heterocycle metabolic process;metabolic process;nitrogen compound metabolic process;nucleobase metabolic process;nucleobase-containing compound metabolic process;nucleobase-containing small molecule metabolic process;organic cyclic compound metabolic process;organi…	binding;hormone activity;hormone binding;identical protein binding;molecular function activator activity;molecular function regulator activity;protein binding;receptor ligand activity;signaling receptor activator activity;signaling receptor binding;signaling receptor regulator activity;thyroid hormone binding	azurophil granule lumen;cellular anatomical entity;cytoplasmic vesicle lumen;extracellular exosome;extracellular membrane-bounded organelle;extracellular organelle;extracellular region;extracellular space;extracellular vesicle;intracellular organelle lumen;membrane-bounded organelle;membrane-enclosed lumen;organelle;organelle lumen;secretory granule lumen;vacuolar lumen;vesicle;vesicle lumen		+	Severe_Mild	0.0131347	0.03536	2.50642	2.62162	P02766	P02766	Transthyretin	TTR
25.3653	23.3629	27.7682	24.8342	29.5527	25.4866	22.1683	26.5251	21.3506	28.4638	20.1306	21.7689	20.4411	21.2872	22.2722	25.5111	22.3642	21.9565	31.5389	28.8066	28.3663	23.9873	24.0207	25.7044	26.6939	26.2821	31.5155	25.6861	25.508	23.2445	24.1021	24.2037	29.821	27.0893	25.9326	actin filament organization;anatomical structure homeostasis;antibacterial humoral response;antimicrobial humoral response;biological process involved in interspecies interaction between organisms;biological regulation;cell differentiation;cellular component organization;cellular component organization or biogenesis;cellular developmental process;cellular homeostasis;cellular process;cellular res…	binding;cation binding;ferric iron binding;ferrous iron binding;ion binding;iron chaperone activity;iron ion binding;metal ion binding;metallochaperone activity;molecular carrier activity;protein binding;signaling receptor binding;sulfur compound binding;transferrin receptor binding;transition metal ion binding	apical plasma membrane;basal part of cell;basal plasma membrane;blood microparticle;bounding membrane of organelle;cell surface;cellular anatomical entity;clathrin-coated endocytic vesicle membrane;clathrin-coated pit;clathrin-coated vesicle membrane;coated vesicle membrane;cytoplasmic vesicle;cytoplasmic vesicle lumen;cytoplasmic vesicle membrane;early endosome;endocytic vesicle;endocytic vesicl…	Mineral absorption	+	Severe_Mild	0.00629895	0.032	2.69507	2.91791	P02787;CON__Q2HJF0	P02787	Serotransferrin	TF
21.785	26.8838	30.3517	30.3814	26.6349	28.2883	27.9665	29.1125	21.7357	30.049	20.7055	26.5956	21.2538	24.3496	21.7088	26.7091	26.1204	27.3619	30.3465	27.7907	26.9609	27.9941	26.4099	28.1423	29.1997	26.2643	27.6765	28.4495	28.7457	23.3304	28.3	27.8015	27.5085	26.5573	27.8385	cellular homeostasis;cellular process;chemical homeostasis;establishment of localization;homeostatic process;inorganic ion homeostasis;intracellular chemical homeostasis;intracellular iron ion homeostasis;intracellular monoatomic cation homeostasis;intracellular monoatomic ion homeostasis;intracellular sequestering of iron ion;iron ion transport;localization;maintenance of location;maintenance of…	binding;cation binding;ferric iron binding;ferrous iron binding;identical protein binding;ion binding;iron ion binding;metal ion binding;protein binding;sulfur compound binding;transition metal ion binding	autolysosome;autophagosome;azurophil granule lumen;cellular anatomical entity;cytoplasm;cytoplasmic vesicle lumen;cytosol;extracellular exosome;extracellular membrane-bounded organelle;extracellular organelle;extracellular region;extracellular vesicle;ferritin complex;intracellular ferritin complex;intracellular membrane-bounded organelle;intracellular organelle;intracellular organelle lumen;intr…	Mineral absorption;Porphyrin and chlorophyll metabolism			0.0753439	0.114646	1.6072	1.83625	P02792	P02792	Ferritin light chain	FTL
28.0316	28.0128	31.4133	30.3445	29.1324	29.203	29.4094	29.4072	25.0375	30.6414	26.1426	27.003	21.9485	25.1192	27.2669	28.9374	27.9106	28.0639	30.9899	28.6861	27.7011	29.1487	26.3439	28.4083	28.621	27.2217	29.8287	29.3541	28.9486	27.0639	29.5712	27.7586	28.2795	27.3876	28.082	actin filament organization;actin filament polymerization;actin polymerization or depolymerization;activation of phospholipase A2 activity;activation of phospholipase C activity;activation of protein kinase activity;activation of protein kinase B activity;acylglycerol biosynthetic process;acylglycerol metabolic process;anatomical structure development;anatomical structure formation involved in mo…	actin binding;amide binding;binding;carbohydrate derivative binding;catalytic activity;catalytic activity, acting on a nucleic acid;catalytic activity, acting on RNA;cation binding;copper ion binding;cytoskeletal protein binding;DNA binding;endonuclease activity;glycosaminoglycan binding;heparin binding;hydrolase activity;hydrolase activity, acting on ester bonds;identical protein binding;ion bin…	actin cytoskeleton;angiogenin-PRI complex;basement membrane;cell body;cellular anatomical entity;chromosome;collagen-containing extracellular matrix;cytoplasmic vesicle;cytoskeleton;cytosol;external encapsulating structure;extracellular matrix;extracellular region;extracellular space;growth cone;intracellular membrane-bounded organelle;intracellular non-membrane-bounded organelle;intracellular or…				0.437569	0.450796	0.489141	0.785838	P03950	P03950	Angiogenin	ANG
25.742	27.7079	27.3848	30.7067	27.8276	28.7531	24.9049	31.72	24.2439	31.8781	26.3862	27.4525	24.5677	27.1218	26.246	23.1977	24.7491	29.011	32.8012	25.2203	27.2334	27.4466	26.7488	26.9018	31.6996	26.3627	30.0413	31.0117	30.1405	30.4464	28.9535	31.4477	29.3928	26.5388	30.4757	anatomical structure development;animal organ development;animal organ regeneration;biological regulation;cell adhesion;cell adhesion mediated by integrin;cell differentiation;cell migration;cell motility;cell-matrix adhesion;cell-substrate adhesion;cellular component assembly;cellular component organization;cellular component organization or biogenesis;cellular developmental process;cellular pro…	binding;carbohydrate binding;carbohydrate derivative binding;cargo receptor activity;cell adhesion molecule binding;collagen binding;extracellular matrix binding;extracellular matrix structural constituent;glycosaminoglycan binding;heparin binding;identical protein binding;integrin binding;polysaccharide binding;protein binding;protein-containing complex binding;scavenger receptor activity;signal…	alphav-beta3 integrin-vitronectin complex;basement membrane;blood microparticle;cellular anatomical entity;collagen-containing extracellular matrix;endoplasmic reticulum;endoplasmic reticulum lumen;external encapsulating structure;extracellular exosome;extracellular matrix;extracellular membrane-bounded organelle;extracellular organelle;extracellular region;extracellular space;extracellular vesic…	ECM-receptor interaction;Focal adhesion			0.0336829	0.0661333	1.79187	2.21622	P04004;CON__Q3ZBS7	P04004	Vitronectin;Vitronectin V65 subunit;Vitronectin V10 subunit;Somatomedin-B	VTN
25.5981	25.703	27.5472	29.371	25.7654	25.9536	27.1431	27.2654	20.5605	27.9921	22.2955	25.1502	19.949	23.9382	22.5229	25.3664	25.9188	25.2037	28.052	26.1547	25.2695	26.5077	25.7337	26.5741	27.4589	24.8883	26.9605	27.6371	27.5943	26.5571	26.4781	27.9926	25.4663	26.5904	26.7686	actin cytoskeleton organization;actin filament-based process;adaptive immune response;alpha-beta T cell activation;alpha-beta T cell differentiation;amide transport;anatomical structure development;animal organ development;apoptotic cell clearance;arachidonate transport;arachidonic acid secretion;biological process involved in interspecies interaction between organisms;biological regulation;carbo…	binding;cadherin binding;cadherin binding involved in cell-cell adhesion;calcium ion binding;calcium-dependent phospholipid binding;calcium-dependent protein binding;cation binding;cell adhesion mediator activity;cell adhesion molecule binding;cell-cell adhesion mediator activity;enzyme inhibitor activity;enzyme regulator activity;ion binding;lipase inhibitor activity;lipid binding;metal ion bind…	adherens junction;anchoring junction;apical plasma membrane;basolateral plasma membrane;bounding membrane of organelle;cell junction;cell projection;cell surface;cell-cell junction;cell-substrate junction;cellular anatomical entity;cilium;collagen-containing extracellular matrix;cornified envelope;cytoplasm;cytoplasmic vesicle;cytoplasmic vesicle membrane;cytosol;early endosome membrane;endosome;…				0.0320982	0.0659048	1.44822	2.23785	P04083	P04083	Annexin A1	ANXA1
22.8216	21.5912	23.8654	25.8202	27.6342	28.1186	22.6903	26.374	20.8764	28.3567	21.3723	24.7155	20.5675	22.7316	24.259	23.9049	21.0503	26.0046	30.6707	26.4141	27.0019	24.6433	22.3993	24.4721	29.5477	24.785	29.227	28.3414	28.2057	27.3738	27.3966	28.8731	28.0352	25.1738	28.5667	anatomical structure formation involved in morphogenesis;angiogenesis;antimicrobial humoral immune response mediated by antimicrobial peptide;antimicrobial humoral response;biological process involved in interaction with symbiont;biological process involved in interspecies interaction between organisms;biological process involved in symbiotic interaction;biological regulation;cell activation;cell…	binding;carbohydrate derivative binding;cation binding;cysteine-type endopeptidase inhibitor activity;endopeptidase inhibitor activity;endopeptidase regulator activity;enzyme inhibitor activity;enzyme regulator activity;glycosaminoglycan binding;heme binding;heparan sulfate proteoglycan binding;heparin binding;immunoglobulin binding;ion binding;metal ion binding;molecular function inhibitor activ…	blood microparticle;cell surface;cellular anatomical entity;collagen-containing extracellular matrix;cytoplasmic vesicle;cytoplasmic vesicle lumen;endolysosome;endosome;external encapsulating structure;extracellular exosome;extracellular matrix;extracellular membrane-bounded organelle;extracellular organelle;extracellular region;extracellular vesicle;intracellular membrane-bounded organelle;intra…		+	Severe_Mild	0.000548598	0.012	3.08324	3.82678	P04196	P04196	Histidine-rich glycoprotein	HRG
27.3014	25.7951	28.3633	28.8782	27.3733	27.7537	27.2968	28.3371	24.0112	28.2732	25.2248	25.7746	24.2985	24.7513	25.4199	26.9102	26.3601	26.9677	29.0468	26.9084	26.2025	25.9023	25.738	26.7424	28.3199	25.8052	27.6713	28.1697	28.7463	27.0866	26.7768	29.9045	27.1821	27.4338	27.9224	ADP catabolic process;ADP metabolic process;antimicrobial humoral immune response mediated by antimicrobial peptide;antimicrobial humoral response;apoptotic process;aromatic compound catabolic process;ATP metabolic process;biological process involved in interaction with symbiont;biological process involved in interspecies interaction between organisms;biological process involved in symbiotic inte…	adenyl nucleotide binding;aspartic-type endopeptidase inhibitor activity;binding;catalytic activity;catalytic activity, acting on a protein;cytoskeletal protein binding;disordered domain specific binding;endopeptidase inhibitor activity;endopeptidase regulator activity;enzyme inhibitor activity;enzyme regulator activity;glyceraldehyde-3-phosphate dehydrogenase (NAD(P)+) (phosphorylating) activity…	cellular anatomical entity;cytoplasm;cytoskeleton;cytosol;extracellular exosome;extracellular membrane-bounded organelle;extracellular organelle;extracellular vesicle;GAIT complex;intracellular membrane-bounded organelle;intracellular non-membrane-bounded organelle;intracellular organelle;lipid droplet;membrane;membrane-bounded organelle;microtubule cytoskeleton;non-membrane-bounded organelle;nuc…	Alzheimer's disease;Glycolysis / Gluconeogenesis			0.101164	0.142082	0.769703	1.68634	P04406	P04406	Glyceraldehyde-3-phosphate dehydrogenase	GAPDH
22.3848	25.4984	29.3218	30.783	30.0164	28.0621	28.3648	28.5873	20.3572	28.4727	22.2334	21.8983	18.6307	21.6962	25.7802	27.3939	26.7379	27.2079	28.4045	27.2145	25.0626	28.2557	27.0791	29.872	29.0115	26.2101	28.9415	28.2863	27.326	21.7906	28.113	27.8609	26.477	22.9017	24.8458	biological regulation;cellular component organization;cellular component organization or biogenesis;cellular process;cellular process involved in reproduction in multicellular organism;developmental process;developmental process involved in reproduction;establishment of localization;fusion of sperm to egg plasma membrane involved in single fertilization;gamete generation;lipid transport;localizat…	acrosin binding;anion binding;binding;carbohydrate derivative binding;carboxylic acid binding;cation binding;endopeptidase inhibitor activity;endopeptidase regulator activity;enzyme binding;enzyme inhibitor activity;enzyme regulator activity;glycosaminoglycan binding;heparin binding;ion binding;isoprenoid binding;lipid binding;molecular function inhibitor activity;molecular function regulator act…	acrosomal membrane;bounding membrane of organelle;cellular anatomical entity;cytoplasmic vesicle;cytoplasmic vesicle membrane;external side of plasma membrane;extracellular exosome;extracellular membrane-bounded organelle;extracellular organelle;extracellular region;extracellular space;extracellular vesicle;intracellular membrane-bounded organelle;intracellular organelle;intracellular vesicle;mem…	Complement and coagulation cascades			0.258379	0.285373	1.17481	1.15008	P05154	P05154	Plasma serine protease inhibitor	SERPINA5
23.6422	25.5566	28.4939	29.4202	28.9164	28.3855	25.3078	28.2461	19.8805	29.3771	22.7943	23.8898	20.7352	21.2924	26.2037	26.5736	25.5939	26.74	30.3221	27.8059	26.766	27.2452	25.7819	28.5226	28.705	26.1471	29.4989	27.8427	27.9526	26.1904	28.9423	29.5438	27.4792	27.093	27.5586	actin filament capping;actin filament depolymerization;actin filament organization;actin filament polymerization;actin filament severing;actin filament-based movement;actin filament-based process;actin polymerization or depolymerization;actin-mediated cell contraction;amyloid fibril formation;anatomical structure development;apoptotic process;barbed-end actin filament capping;biological regulatio…	actin binding;actin filament binding;anion binding;binding;calcium ion binding;cation binding;cytoskeletal protein binding;enzyme binding;ion binding;kinase binding;lipid binding;metal ion binding;myosin binding;myosin II binding;phosphatidylinositol 3-kinase binding;phosphatidylinositol 3-kinase catalytic subunit binding;phosphatidylinositol binding;phosphatidylinositol bisphosphate binding;phos…	actin cap;actin cytoskeleton;anchoring junction;blood microparticle;cell junction;cell projection;cell-substrate junction;cellular anatomical entity;cortical actin cytoskeleton;cortical cytoskeleton;cytoplasm;cytoplasmic vesicle;cytoplasmic vesicle lumen;cytoskeleton;cytosol;endocytic vesicle;extracellular exosome;extracellular membrane-bounded organelle;extracellular organelle;extracellular regi…	Fc gamma R-mediated phagocytosis;Regulation of actin cytoskeleton	+	Severe_Mild	0.00817247	0.0312	2.23304	2.81457	P06396	P06396	Gelsolin	GSN
23.2522	24.2843	26.0796	25.4483	27.4634	26.0587	22.5645	27.4481	23.6237	28.7222	21.3308	26.2363	20.1563	21.6759	25.388	22.6917	22.0473	25.0172	31.4696	24.4585	26.0179	25.5113	22.0294	23.7755	29.0585	23.5281	29.018	28.0117	27.5395	22.1907	27.3053	29.0762	27.5931	23.9028	27.4157	acylglycerol homeostasis;alcohol metabolic process;anatomical structure development;axon development;axon regeneration;biological process involved in interspecies interaction between organisms;biological regulation;catabolic process;cell adhesion;cell projection organization;cell-cell adhesion;cellular catabolic process;cellular component assembly;cellular component organization;cellular componen…	antioxidant activity;binding;cation binding;cholesterol transfer activity;copper ion binding;enzyme activator activity;enzyme regulator activity;identical protein binding;ion binding;lipid binding;lipid transfer activity;lipid transporter activity;metal ion binding;molecular function activator activity;molecular function regulator activity;phosphatidylcholine binding;phosphatidylcholine-sterol O-…	blood microparticle;cell junction;cellular anatomical entity;chylomicron;collagen-containing extracellular matrix;cytoplasmic vesicle;cytosol;early endosome;endoplasmic reticulum lumen;endosome;external encapsulating structure;extracellular exosome;extracellular matrix;extracellular membrane-bounded organelle;extracellular organelle;extracellular region;extracellular space;extracellular vesicle;h…	Fat digestion and absorption;Vitamin digestion and absorption			0.0318435	0.0667317	1.93113	2.24141	P06727	P06727	Apolipoprotein A-IV	APOA4
25.6647	25.8511	28.1422	28.5187	27.0502	27.209	27.3719	27.9693	22.284	28.2082	24.6901	25.7666	21.1646	24.5841	24.2731	26.6027	25.6159	27.0396	28.8295	26.7966	25.7368	26.7671	25.7297	26.7981	28.3108	25.1905	27.5015	28.0488	28.3482	26.724	26.969	29.7245	26.6893	26.4779	27.2668	ADP catabolic process;ADP metabolic process;aromatic compound catabolic process;ATP metabolic process;biological process involved in interspecies interaction between organisms;biological regulation;biosynthetic process;canonical glycolysis;carbohydrate biosynthetic process;carbohydrate catabolic process;carbohydrate derivative catabolic process;carbohydrate derivative metabolic process;carbohydra…	binding;cadherin binding;carbon-oxygen lyase activity;catalytic activity;cation binding;cell adhesion molecule binding;DNA binding;DNA-binding transcription factor activity;DNA-binding transcription factor activity, RNA polymerase II-specific;DNA-binding transcription repressor activity;DNA-binding transcription repressor activity, RNA polymerase II-specific;double-stranded DNA binding;enzyme bin…	bounding membrane of organelle;catalytic complex;cell cortex;cell surface;cellular anatomical entity;cytoplasm;cytosol;extracellular exosome;extracellular membrane-bounded organelle;extracellular organelle;extracellular space;extracellular vesicle;intracellular membrane-bounded organelle;intracellular organelle;M band;membrane;membrane-bounded organelle;nuclear membrane;nuclear outer membrane;nuc…	Glycolysis / Gluconeogenesis;Methane metabolism;RNA degradation			0.0461402	0.086	1.17078	2.07215	P06733;P09104	P06733	Alpha-enolase	ENO1
26.7117	26.8107	31.2062	31.2679	29.5986	29.8063	30.1266	30.2342	23.8488	30.9642	26.0341	26.4979	24.5793	23.6247	27.8506	29.32	28.3511	29.0381	31.0329	29.6447	27.8418	28.6711	27.7758	31.1462	30.5663	28.0381	29.3452	29.9647	29.4644	27.9953	29.5511	29.0717	27.7617	28.0377	28.4828	anatomical structure development;anatomical structure morphogenesis;biological regulation;catabolic process;cell activation;cell differentiation;cellular component organization;cellular component organization or biogenesis;cellular developmental process;cellular process;cerebellar granular layer morphogenesis;detection of abiotic stimulus;detection of external stimulus;detection of mechanical sti…	binding;carbohydrate derivative binding;endopeptidase inhibitor activity;endopeptidase regulator activity;enzyme inhibitor activity;enzyme regulator activity;glycosaminoglycan binding;heparin binding;molecular function inhibitor activity;molecular function regulator activity;peptidase inhibitor activity;peptidase regulator activity;protein binding;serine-type endopeptidase inhibitor activity;sign…	cell junction;cellular anatomical entity;collagen-containing extracellular matrix;cytoplasmic vesicle;cytosol;external encapsulating structure;extracellular matrix;extracellular membrane-bounded organelle;extracellular organelle;extracellular region;extracellular space;extracellular vesicle;intracellular membrane-bounded organelle;intracellular organelle;intracellular vesicle;membrane-bounded org…				0.148098	0.189553	0.977924	1.48098	P07093	P07093	Glia-derived nexin	SERPINE2
27.4006	26.3521	27.2736	29.468	26.3452	26.8779	27.1881	27.9301	24.6214	28.5117	24.4112	25.4762	24.5523	25.0857	24.5669	25.9931	27.3015	26.3513	28.3223	26.1904	25.5312	26.7078	26.3209	27.002	28.3079	25.5553	27.4015	28.1989	28.1291	27.6115	23.875	29.4817	26.1242	28.4927	28.2894	anatomical structure development;anatomical structure formation involved in morphogenesis;angiogenesis;aromatic compound biosynthetic process;biological regulation;biosynthetic process;bone cell development;cell development;cellular aromatic compound metabolic process;cellular biosynthetic process;cellular component assembly;cellular component organization;cellular component organization or bioge…	anion binding;binding;cadherin binding;cadherin binding involved in cell-cell adhesion;calcium channel activity;calcium ion binding;calcium ion transmembrane transporter activity;calcium-dependent phospholipid binding;calcium-dependent protein binding;cation binding;cell adhesion mediator activity;cell adhesion molecule binding;cell-cell adhesion mediator activity;channel activity;cytoskeletal pr…	adherens junction;anchoring junction;AnxA2-p11 complex;azurophil granule lumen;basement membrane;basolateral plasma membrane;bounding membrane of organelle;cell junction;cell surface;cell-cell junction;cellular anatomical entity;collagen-containing extracellular matrix;cornified envelope;cytoplasm;cytoplasmic vesicle;cytoplasmic vesicle lumen;cytoplasmic vesicle membrane;cytosol;early endosome;en…				0.14862	0.187953	0.721334	1.47901	P07355;A6NMY6	P07355;A6NMY6	Annexin A2;Putative annexin A2-like protein	ANXA2;ANXA2P2
32.0694	31.2275	33.2792	33.6823	31.7988	32.6925	32.5087	33.0862	29.2849	33.471	28.3631	30.3541	27.5447	29.3111	30.1677	32.1453	31.7352	31.6557	33.8526	31.8806	30.511	31.507	30.3199	32.9005	33.1167	30.3192	31.5527	32.5581	31.8287	32.5151	32.1784	31.9033	31.63	31.1405	31.9104	anatomical structure morphogenesis;animal organ morphogenesis;biological regulation;developmental process;negative regulation of angiogenesis;negative regulation of biological process;negative regulation of blood vessel morphogenesis;negative regulation of cell communication;negative regulation of cell migration;negative regulation of cell motility;negative regulation of cellular process;negative…	binding;carbohydrate derivative binding;extracellular matrix binding;extracellular matrix structural constituent;extracellular matrix structural constituent conferring compression resistance;glycosaminoglycan binding;nucleic acid binding;organic cyclic compound binding;RNA binding;structural molecule activity	cellular anatomical entity;collagen-containing extracellular matrix;external encapsulating structure;extracellular matrix;extracellular region;extracellular space;Golgi lumen;intracellular organelle lumen;lysosomal lumen;membrane-enclosed lumen;organelle lumen;vacuolar lumen	TGF-beta signaling pathway			0.314005	0.334963	0.505965	1.02245	P07585	P07585	Decorin	DCN
33.2136	31.6699	34.3546	34.0947	31.8293	34.3069	33.2884	33.6584	31.8501	35.2907	30.4732	31.9481	30.4759	31.181	30.8254	33.6062	33.257	34.2411	35.3708	33.6236	32.0065	32.1156	30.4436	33.9816	34.4149	32.5493	30.6692	34.2761	34.0057	35.187	33.6539	33.457	32.3665	33.7543	34.0102	anatomical structure development;anatomical structure morphogenesis;animal organ morphogenesis;biological regulation;biomineral tissue development;blood vessel development;bone mineralization;cell surface receptor signaling pathway;cellular component assembly;cellular component organization;cellular component organization or biogenesis;cellular process;cellular response to acid chemical;cellular …	binding;cation binding;enzyme binding;extracellular matrix structural constituent;extracellular matrix structural constituent conferring tensile strength;growth factor binding;identical protein binding;ion binding;metal ion binding;molecular adaptor activity;platelet-derived growth factor binding;protease binding;protein binding;protein-macromolecule adaptor activity;SMAD binding;structural molec…	cellular anatomical entity;collagen trimer;collagen type I trimer;collagen-containing extracellular matrix;endoplasmic reticulum lumen;external encapsulating structure;extracellular exosome;extracellular matrix;extracellular membrane-bounded organelle;extracellular organelle;extracellular region;extracellular space;extracellular vesicle;fibrillar collagen trimer;intracellular organelle lumen;memb…	Amoebiasis;ECM-receptor interaction;Focal adhesion;Protein digestion and absorption			0.284145	0.302505	0.533815	1.08876	P08123	P08123	Collagen alpha-2(I) chain	COL1A2
25.3571	24.9965	29.8395	29.6357	30.0783	27.3709	28.0156	26.606	21.3232	27.6016	20.6282	24.0831	20.7276	21.8669	25.8674	26.2464	26.9442	26.0614	29.1683	27.2172	25.6582	27.4203	26.1463	28.5098	27.9278	26.0006	28.5022	28.1046	27.651	25.5594	28.0156	27.4217	26.1576	26.5671	26.1156	biological regulation;blood vessel diameter maintenance;cellular detoxification;cellular metabolic process;cellular oxidant detoxification;cellular process;circulatory system process;detoxification;metabolic process;multicellular organismal process;reactive oxygen species metabolic process;regulation of anatomical structure size;regulation of biological quality;regulation of tube diameter;regulat…	antioxidant activity;binding;carbohydrate derivative binding;catalytic activity;cation binding;copper ion binding;glycosaminoglycan binding;heparin binding;ion binding;metal ion binding;molecular adaptor activity;oxidoreductase activity;oxidoreductase activity, acting on superoxide radicals as acceptor;sulfur compound binding;superoxide dismutase activity;transition metal ion binding	cellular anatomical entity;collagen-containing extracellular matrix;external encapsulating structure;extracellular exosome;extracellular matrix;extracellular membrane-bounded organelle;extracellular organelle;extracellular region;extracellular space;extracellular vesicle;Golgi lumen;intracellular organelle lumen;membrane-bounded organelle;membrane-enclosed lumen;organelle;organelle lumen;vesicle				0.0708253	0.111226	1.44882	1.86687	P08294	P08294	Extracellular superoxide dismutase [Cu-Zn]	SOD3
21.3939	20.9958	29.5143	29.3524	22.996	24.2481	23.6752	27.9809	20.9966	25.153	22.0417	25.4083	21.3825	21.1755	25.5646	26.5703	26.6273	23.7812	29.6325	27.4228	27.7615	26.9853	25.9484	23.3494	25.6694	25.8205	26.1358	28.0853	27.7925	23.2972	24.0342	27.3277	26.733	26.7524	27.2013	biological regulation;cartilage condensation;cell aggregation;cell differentiation;cellular developmental process;cellular process;developmental process;multicellular organismal process;ossification;regulation of biological process;regulation of biomineral tissue development;regulation of bone mineralization;regulation of developmental process;regulation of multicellular organismal development;re…	binding;calcium ion binding;cation binding;extracellular matrix structural constituent;ion binding;metal ion binding;structural constituent of bone;structural molecule activity	cellular anatomical entity;collagen-containing extracellular matrix;external encapsulating structure;extracellular exosome;extracellular matrix;extracellular membrane-bounded organelle;extracellular organelle;extracellular vesicle;membrane-bounded organelle;organelle;vesicle		+	Severe_Mild	0.0129791	0.0361667	2.08663	2.62655	P08493	P08493	Matrix Gla protein	MGP
21.7589	23.2865	25.3492	25.3403	25.3962	25.6676	24.0754	24.9024	21.0198	27.7079	21.1609	22.5679	20.7922	20.8301	21.0965	22.8177	22.3345	25.0367	30.0259	24.7849	25.3749	21.9772	21.5389	25.3845	27.1857	22.4264	27.759	26.8776	27.0312	23.6561	25.7977	26.9369	26.9238	23.493	25.6349	activation of immune response;biological process involved in interspecies interaction between organisms;biological regulation;complement activation;complement activation, alternative pathway;defense response;defense response to other organism;humoral immune response;immune effector process;immune response;immune system process;innate immune response;macromolecule metabolic process;metabolic proce…	binding;carbohydrate derivative binding;complement binding;complement component C3b binding;glycosaminoglycan binding;heparan sulfate proteoglycan binding;heparin binding;identical protein binding;opsonin binding;protein binding;proteoglycan binding;sulfur compound binding	blood microparticle;catalytic complex;cellular anatomical entity;endopeptidase complex;extracellular exosome;extracellular membrane-bounded organelle;extracellular organelle;extracellular region;extracellular space;extracellular vesicle;membrane-bounded organelle;organelle;other organism part;peptidase complex;protein-containing complex;serine-type endopeptidase complex;serine-type peptidase comp…	Complement and coagulation cascades;Staphylococcus aureus infection	+	Severe_Mild	0.00860732	0.0296471	2.06262	2.79379	P08603;Q02985	P08603	Complement factor H	CFH
26.2276	24.5791	27.8093	28.9864	25.9586	26.6457	26.8781	27.1102	24.2036	27.9618	22.9096	25.1818	25.3835	25.5614	24.1606	26.4726	27.3984	26.4142	28.5017	26.6359	26.239	26.95	25.7554	26.0935	28.1161	25.5062	28.8171	28.0835	28.5432	26.9476	26.0025	30.7697	26.0923	29.0394	27.6387	anatomical structure development;anatomical structure morphogenesis;animal organ development;anterograde axonal transport;apoptotic process;astrocyte development;astrocyte differentiation;axo-dendritic transport;axon development;axon regeneration;axonal transport;axonal transport of mitochondrion;axonogenesis;Bergmann glial cell differentiation;biological regulation;cell death;cell development;ce…	binding;cytoskeletal protein binding;double-stranded RNA binding;enzyme binding;identical protein binding;intermediate filament binding;keratin filament binding;microtubule binding;molecular adaptor activity;nucleic acid binding;organic cyclic compound binding;phospholipase binding;protein binding;protein domain specific binding;protein-containing complex binding;protein-macromolecule adaptor act…	anchoring junction;axon;axon cytoplasm;cardiac myofibril;cell junction;cell leading edge;cell projection;cell-cell contact zone;cell-cell junction;cell-substrate junction;cellular anatomical entity;cholinergic synapse;contractile fiber;cytoplasm;cytoplasmic region;cytoplasmic vesicle;cytoskeleton;cytosol;endocytic vesicle;extracellular exosome;extracellular membrane-bounded organelle;extracellula…	Amyotrophic lateral sclerosis (ALS);Arrhythmogenic right ventricular cardiomyopathy (ARVC);Dilated cardiomyopathy;Hypertrophic cardiomyopathy (HCM)	+	Severe_Mild	0.0152527	0.0402963	1.29365	2.55944	P08670;P41219;P17661;P07197;P07196	P08670	Vimentin	VIM
21.4863	26.2467	26.9944	29.7161	26.79	25.1601	26.7206	26.9596	23.2065	28.2852	21.2006	24.4894	22.4393	24.5152	23.68	24.8897	26.3976	24.4919	27.3659	26.0182	24.4321	27.873	25.6915	27.3819	27.7222	24.8563	26.8664	27.5155	27.5042	26.8034	25.501	28.1152	25.4323	26.9704	26.1506	biological regulation;blood coagulation;cellular process;coagulation;hemostasis;multicellular organismal process;negative regulation of apoptotic process;negative regulation of biological process;negative regulation of cellular process;negative regulation of coagulation;negative regulation of multicellular organismal process;negative regulation of programmed cell death;regulation of apoptotic pro…	binding;calcium ion binding;calcium-dependent phospholipid binding;cation binding;enzyme inhibitor activity;enzyme regulator activity;ion binding;lipase inhibitor activity;lipid binding;metal ion binding;modified amino acid binding;molecular function inhibitor activity;molecular function regulator activity;phosphatidylserine binding;phospholipase inhibitor activity;phospholipid binding	anchoring junction;blood microparticle;cell junction;cell-substrate junction;cellular anatomical entity;collagen-containing extracellular matrix;cytoplasm;cytosol;endothelial microparticle;external encapsulating structure;external side of plasma membrane;extracellular exosome;extracellular matrix;extracellular membrane-bounded organelle;extracellular organelle;extracellular region;extracellular v…				0.0296437	0.0652632	1.39616	2.27332	P08758	P08758	Annexin A5	ANXA5
22.354	20.8099	27.6638	24.3436	27.0139	24.0558	23.4577	27.6098	21.5749	28.5232	21.7805	21.7624	20.6828	22.7414	20.6259	24.1243	22.1601	23.6182	29.4656	27.0081	27.1416	24.3162	22.9946	24.9812	25.7796	24.3817	29.1143	28.5929	26.7861	26.4328	23.9714	27.5487	28.9121	26.0338	27.7035	activation of immune response;biological process involved in interspecies interaction between organisms;biological regulation;complement activation;complement activation, classical pathway;defense response;defense response to other organism;humoral immune response;immune effector process;immune response;immune system process;inflammatory response;innate immune response;positive regulation of apop…	binding;complement binding;complement component C1q complex binding;endopeptidase inhibitor activity;endopeptidase regulator activity;enzyme inhibitor activity;enzyme regulator activity;molecular function inhibitor activity;molecular function regulator activity;opsonin binding;peptidase inhibitor activity;peptidase regulator activity;protein binding;protein-containing complex binding	axon;blood microparticle;cell body;cell junction;cell projection;cellular anatomical entity;dendrite;endoplasmic reticulum lumen;extracellular exosome;extracellular membrane-bounded organelle;extracellular organelle;extracellular region;extracellular space;extracellular vesicle;intracellular organelle lumen;membrane;membrane-bounded organelle;membrane-enclosed lumen;neuron projection;neuronal cel…	Complement and coagulation cascades;Staphylococcus aureus infection;Systemic lupus erythematosus	+	Severe_Mild	0.000555451	0.006	2.93339	3.82235	P0C0L4;CON__ENSEMBL:ENSBTAP00000007350;CON__P01030	P0C0L4	Complement C4-A;Complement C4 beta chain;Complement C4-A alpha chain;C4a anaphylatoxin;C4b-A;C4d-A;Complement C4 gamma chain	C4A
27.9861	24.394	28.2719	30.573	25.5456	26.3934	26.5812	23.7517	22.5595	27.3703	21.5501	26.1708	24.6488	24.6657	24.4092	25.94	26.9061	26.6366	27.4819	25.6105	25.8313	26.5306	27.0584	23.5565	24.6541	25.1623	27.0824	27.8174	28.4223	25.6328	26.0564	28.1085	23.6508	27.7061	28.1897	anatomical structure development;biological regulation;cell cycle;cell cycle checkpoint signaling;cellular aromatic compound metabolic process;cellular component assembly;cellular component organization;cellular component organization or biogenesis;cellular metabolic process;cellular nitrogen compound metabolic process;cellular process;cellular response to abiotic stimulus;cellular response to ch…	binding;chromatin binding;chromatin DNA binding;cis-regulatory region sequence-specific DNA binding;core promoter sequence-specific DNA binding;damaged DNA binding;DNA binding;double-stranded DNA binding;enzyme binding;histone binding;molecular adaptor activity;nucleic acid binding;nucleosomal DNA binding;nucleosome binding;organic cyclic compound binding;protein binding;protein dimerization acti…	cellular anatomical entity;centrosome;chromatin;chromosomal region;chromosome;chromosome, telomeric region;condensed chromosome;condensed nuclear chromosome;euchromatin;extracellular exosome;extracellular membrane-bounded organelle;extracellular organelle;extracellular vesicle;female germ cell nucleus;germ cell nucleus;heterochromatin;intracellular membrane-bounded organelle;intracellular non-mem…	Systemic lupus erythematosus			0.36136	0.378595	0.587962	0.925627	Q99878;Q96KK5;Q9BTM1;Q16777;Q6FI13;P20671;P0C0S8;Q71UI9;P0C0S5;Q8IUE6;Q96QV6;P16104	Q99878;Q96KK5;Q9BTM1;Q16777;Q6FI13;P20671;P0C0S8	Histone H2A type 1-J;Histone H2A type 1-H;Histone H2A.J;Histone H2A type 2-C;Histone H2A type 2-A;Histone H2A type 1-D;Histone H2A type 1	HIST1H2AJ;HIST1H2AH;H2AFJ;HIST2H2AC;HIST2H2AA3;HIST1H2AD;HIST1H2AG
29.1346	25.4132	29.4656	29.3807	29.7472	31.0909	26.9789	30.1839	24.1048	31.6165	25.535	25.2943	25.2867	24.3892	27.1412	28.3273	26.5359	29.1425	33.5625	30.3521	29.9716	26.5152	25.8013	28.9762	30.8967	28.1964	31.7887	30.3196	30.2281	28.2346	29.9524	28.875	30.7874	28.7872	30.3689	activation of immune response;acute inflammatory response;acute inflammatory response to antigenic stimulus;adaptive immune response;adaptive immune response based on somatic recombination of immune receptors built from immunoglobulin superfamily domains;antibacterial humoral response;antibody-dependent cellular cytotoxicity;antigen receptor-mediated signaling pathway;antimicrobial humoral respon…	antigen binding;binding;Fc-gamma receptor I complex binding;immunoglobulin receptor binding;protein binding;protein-containing complex binding;signaling receptor binding	blood microparticle;cellular anatomical entity;extracellular exosome;extracellular membrane-bounded organelle;extracellular organelle;extracellular region;extracellular space;extracellular vesicle;IgG immunoglobulin complex;immunoglobulin complex;immunoglobulin complex, circulating;membrane;membrane-bounded organelle;organelle;plasma membrane;protein-containing complex;vesicle		+	Severe_Mild	0.0122275	0.0376364	1.91499	2.65114	P0DOX5;P01857	P0DOX5;P01857	Ig gamma-1 chain C region	IGHG1
28.2586	21.2657	24.4942	26.744	28.7696	29.612	23.7021	24.7166	21.0503	29.7476	21.5233	25.3752	20.5997	21.7819	25.9915	22.1062	22.4311	28.1446	32.897	29.0965	28.9768	23.9716	23.6342	27.1017	29.7847	27.2381	30.3953	28.183	28.8489	27.3438	28.4907	28.0375	29.6931	27.1576	28.8385	activation of immune response;adaptive immune response;adaptive immune response based on somatic recombination of immune receptors built from immunoglobulin superfamily domains;antigen receptor-mediated signaling pathway;B cell mediated immunity;B cell receptor signaling pathway;biological regulation;cell surface receptor signaling pathway;cellular process;immune effector process;immune response;…	antigen binding;binding	blood microparticle;cellular anatomical entity;extracellular exosome;extracellular membrane-bounded organelle;extracellular organelle;extracellular region;extracellular space;extracellular vesicle;IgA immunoglobulin complex;IgD immunoglobulin complex;IgE immunoglobulin complex;IgG immunoglobulin complex;IgM immunoglobulin complex;immunoglobulin complex;membrane;membrane-bounded organelle;organell…		+	Severe_Mild	0.000784301	0.00666667	3.42177	3.69873	P0DOY3;P0DOY2;P0CF74;A0M8Q6	P0DOY3;P0DOY2;P0CF74;A0M8Q6	Ig lambda-6 chain C region;Ig lambda-7 chain C region	IGLC6;IGLC7
31.765	31.9284	34.8097	34.8307	32.7268	33.3383	32.3405	33.8301	29.0432	34.8753	30.8119	31.4363	28.7796	29.6717	31.3308	32.5335	31.8928	32.0341	35.5696	32.8477	32.0225	32.8877	31.2442	33.4679	34.0907	31.2048	32.7706	33.26	33.6956	32.5054	33.6256	33.4886	32.1153	32.1898	32.9598	activation of immune response;anatomical structure morphogenesis;apoptotic mitochondrial changes;apoptotic signaling pathway;biological process involved in interspecies interaction between organisms;biological regulation;cell activation;cell morphogenesis;cell population proliferation;cellular component assembly;cellular component organization;cellular component organization or biogenesis;cellula…	amide binding;amyloid-beta binding;binding;cytoskeletal protein binding;enzyme binding;lipoprotein particle receptor binding;low-density lipoprotein particle receptor binding;misfolded protein binding;molecular carrier activity;peptide binding;protein binding;protein carrier chaperone;protein-containing complex binding;protein-folding chaperone binding;signaling receptor binding;tau protein bindi…	apical dendrite;blood microparticle;cell junction;cell projection;cell surface;cellular anatomical entity;chromaffin granule;collagen-containing extracellular matrix;cytoplasm;cytoplasmic vesicle;cytoplasmic vesicle lumen;cytosol;dendrite;endoplasmic reticulum lumen;external encapsulating structure;extracellular exosome;extracellular matrix;extracellular membrane-bounded organelle;extracellular o…				0.113813	0.157579	0.828039	1.62436	P10909;CON__P17697	P10909	Clusterin;Clusterin beta chain;Clusterin alpha chain	CLU
30.4622	29.7465	32.0171	32.3831	31.5384	31.149	30.4321	32.3795	26.9061	32.4559	28.0413	28.5068	24.0925	27.6695	29.1497	30.0807	29.2109	29.4952	32.5132	29.9342	29.1084	29.7917	28.9688	32.0311	30.9942	28.8567	30.6475	31.3477	31.7096	30.7692	29.969	31.1467	29.6492	29.4428	31.0021	anatomical structure development;biological regulation;cell adhesion;cell differentiation;cellular developmental process;cellular process;central nervous system development;developmental process;glial cell differentiation;positive regulation of biological process;positive regulation of cell development;positive regulation of cell differentiation;positive regulation of cell population proliferatio…	binding;carbohydrate derivative binding;glycosaminoglycan binding;hyaluronic acid binding	cell junction;cellular anatomical entity;collagen-containing extracellular matrix;external encapsulating structure;extracellular matrix;extracellular region;extracellular space;perineuronal net;perisynaptic extracellular matrix;synapse				0.245615	0.277576	0.701624	1.1821	P10915	P10915	Hyaluronan and proteoglycan link protein 1	HAPLN1
27.6668	26.1858	27.9938	28.5839	26.3655	25.2553	27.2108	23.5673	25.2843	27.9582	21.8611	25.9084	24.2922	24.9402	26.5054	26.7451	22.6503	26.9353	25.4977	26.8003	26.0406	26.1389	23.2867	27.7534	27.4985	25.4545	26.265	27.1424	27.7765	27.7341	23.5179	26.6713	25.8278	25.7141	26.6225	anatomical structure development;anatomical structure morphogenesis;animal organ morphogenesis;carbohydrate derivative metabolic process;cardiac muscle tissue morphogenesis;cartilage condensation;cell aggregation;cell development;cell differentiation;cellular component organization;cellular component organization or biogenesis;cellular developmental process;cellular process;chondrocyte developmen…	anion binding;binding;carbohydrate derivative binding;carboxylic acid binding;cation binding;extracellular matrix binding;extracellular matrix structural constituent;extracellular matrix structural constituent conferring tensile strength;glycosaminoglycan binding;heparan sulfate binding;heparin binding;ion binding;metal ion binding;molecular adaptor activity;organic acid binding;protein-macromole…	cellular anatomical entity;collagen trimer;collagen type XI trimer;collagen-containing extracellular matrix;endoplasmic reticulum lumen;external encapsulating structure;extracellular matrix;extracellular region;extracellular space;fibrillar collagen trimer;intracellular organelle lumen;membrane-enclosed lumen;organelle lumen;protein-containing complex	Amoebiasis;ECM-receptor interaction;Focal adhesion;Protein digestion and absorption			0.545529	0.556	0.336253	0.61078	P12107	P12107	Collagen alpha-1(XI) chain	COL11A1
29.1772	28.0533	30.8911	31.4792	29.1726	30.0765	29.8721	30.1315	27.5764	31.8867	25.6807	28.2014	24.8309	27.751	27.2845	29.7481	29.7183	29.8223	31.7453	28.9458	28.679	29.0938	27.865	29.5768	31.336	28.1822	30.1184	31.7591	31.0783	31.3948	30.0565	31.2674	29.9171	30.4346	31.417	cell adhesion;cell differentiation;cellular developmental process;cellular process;cellular response to acid chemical;cellular response to amino acid stimulus;cellular response to chemical stimulus;cellular response to endogenous stimulus;cellular response to nitrogen compound;cellular response to organic substance;cellular response to organonitrogen compound;cellular response to oxygen-containin…	binding;collagen binding;extracellular matrix structural constituent;extracellular matrix structural constituent conferring tensile strength;growth factor binding;platelet-derived growth factor binding;protein binding;protein-containing complex binding;structural molecule activity	bounding membrane of organelle;cellular anatomical entity;collagen trimer;collagen type VI trimer;collagen-containing extracellular matrix;endoplasmic reticulum lumen;external encapsulating structure;extracellular exosome;extracellular matrix;extracellular membrane-bounded organelle;extracellular organelle;extracellular region;extracellular vesicle;intracellular organelle lumen;lysosomal membrane…	ECM-receptor interaction;Focal adhesion;Protein digestion and absorption			0.0340508	0.066	1.20454	2.21133	P12109	P12109	Collagen alpha-1(VI) chain	COL6A1
28.0329	26.9175	29.3514	30.2449	27.4348	28.5365	28.5342	29.097	26.5107	30.4129	24.4394	27.1068	24.1533	26.7138	25.8961	28.6969	28.6083	28.2953	30.4324	27.7818	27.6613	27.7351	26.9772	28.1848	30.1499	27.1194	28.8299	30.4437	29.9621	30.1111	28.8475	30.5322	28.7255	29.3681	30.2664	cell adhesion;cellular process;response to carbohydrate;response to chemical;response to glucose;response to hexose;response to monosaccharide;response to organic substance;response to oxygen-containing compound;response to stimulus	binding;collagen binding;extracellular matrix structural constituent;extracellular matrix structural constituent conferring tensile strength;protein-containing complex binding;structural molecule activity	cellular anatomical entity;collagen trimer;collagen-containing extracellular matrix;endoplasmic reticulum lumen;external encapsulating structure;extracellular exosome;extracellular matrix;extracellular membrane-bounded organelle;extracellular organelle;extracellular region;extracellular space;extracellular vesicle;intracellular organelle lumen;membrane;membrane-bounded organelle;membrane-enclosed…	ECM-receptor interaction;Focal adhesion;Protein digestion and absorption	+	Severe_Mild	0.0180417	0.0430667	1.28629	2.4887	P12110	P12110	Collagen alpha-2(VI) chain	COL6A2
29.0183	27.9523	30.5547	31.3936	28.7932	29.7648	29.9278	30.5815	27.7867	31.5388	25.4118	28.3774	25.3774	27.9873	27.0607	29.4361	29.8608	29.751	31.6684	28.8381	28.9614	29.0752	28.0205	29.1999	31.197	28.5062	30.0469	31.6879	31.2937	31.2144	30.0743	31.7919	30.0089	30.6697	31.2195	anatomical structure development;animal organ development;cell adhesion;cellular process;developmental process;muscle organ development;muscle structure development;response to carbohydrate;response to chemical;response to glucose;response to hexose;response to monosaccharide;response to organic substance;response to oxygen-containing compound;response to stimulus	endopeptidase inhibitor activity;endopeptidase regulator activity;enzyme inhibitor activity;enzyme regulator activity;extracellular matrix structural constituent;extracellular matrix structural constituent conferring tensile strength;molecular function inhibitor activity;molecular function regulator activity;peptidase inhibitor activity;peptidase regulator activity;serine-type endopeptidase inhib…	cellular anatomical entity;collagen trimer;collagen type VI trimer;collagen-containing extracellular matrix;endoplasmic reticulum lumen;external encapsulating structure;extracellular exosome;extracellular matrix;extracellular membrane-bounded organelle;extracellular organelle;extracellular region;extracellular space;extracellular vesicle;intracellular organelle lumen;membrane;membrane-bounded org…	ECM-receptor interaction;Focal adhesion;Protein digestion and absorption	+	Severe_Mild	0.0192229	0.0458065	1.28357	2.46173	P12111	P12111	Collagen alpha-3(VI) chain	COL6A3
29.148	28.8907	31.1407	32.3487	31.196	30.2963	30.5178	28.4135	23.011	31.351	26.6768	26.1293	22.8438	23.4047	27.4654	30.2894	29.2389	28.2747	30.6394	29.6526	28.1159	30.231	28.8016	31.0493	30.2474	28.3784	30.5428	30.2323	28.9317	28.522	30.3461	28.5002	28.0069	27.7914	27.9229	anatomical structure development;biological regulation;cell adhesion;cell differentiation;cell migration;cell motility;cell recognition;cellular developmental process;cellular process;central nervous system development;developmental process;glial cell differentiation;glial cell migration;osteoblast differentiation;positive regulation of biological process;positive regulation of cell development;p…	binding;calcium ion binding;carbohydrate binding;carbohydrate derivative binding;cation binding;extracellular matrix structural constituent;extracellular matrix structural constituent conferring compression resistance;glycosaminoglycan binding;hyaluronic acid binding;ion binding;metal ion binding;structural molecule activity	cell junction;cellular anatomical entity;collagen-containing extracellular matrix;endoplasmic reticulum lumen;external encapsulating structure;extracellular matrix;extracellular region;extracellular space;Golgi lumen;interphotoreceptor matrix;intracellular organelle lumen;lysosomal lumen;membrane;membrane-enclosed lumen;organelle lumen;perineuronal net;perisynaptic extracellular matrix;photorecep…	Cell adhesion molecules (CAMs)			0.23452	0.266041	0.92024	1.21094	P13611	P13611	Versican core protein	VCAN
24.7688	26.6494	29.3735	29.9197	28.5062	27.207	28.3558	29.1119	24.7573	29.083	21.8611	25.1848	22.0133	24.7594	26.3057	27.1948	26.1118	26.916	29.0333	27.3232	26.2494	27.4023	26.124	29.0346	28.1432	25.4234	27.9821	28.1544	27.5699	27.7934	27.8964	27.6579	26.5419	25.3455	27.0061	anatomical structure development;animal organ development;cartilage development;cellular component organization;cellular component organization or biogenesis;cellular process;collagen fibril organization;developmental process;external encapsulating structure organization;extracellular matrix organization;extracellular structure organization;multicellular organismal process;nervous system process;…	binding;carbohydrate derivative binding;cation binding;extracellular matrix structural constituent;extracellular matrix structural constituent conferring tensile strength;glycosaminoglycan binding;heparin binding;ion binding;metal ion binding;molecular adaptor activity;protein-macromolecule adaptor activity;structural molecule activity;sulfur compound binding	cellular anatomical entity;collagen trimer;collagen type XI trimer;collagen-containing extracellular matrix;endoplasmic reticulum lumen;external encapsulating structure;extracellular matrix;extracellular region;extracellular space;fibrillar collagen trimer;intracellular organelle lumen;membrane-enclosed lumen;organelle lumen;protein-containing complex	Amoebiasis;ECM-receptor interaction;Focal adhesion;Protein digestion and absorption			0.226497	0.261542	0.774216	1.23243	P13942	P13942	Collagen alpha-2(XI) chain	COL11A2
28.3384	28.1488	30.1881	29.5718	27.346	28.6381	29.7068	29.8852	24.3687	29.008	26.9096	27.594	23.7496	25.2948	27.836	29.1845	28.6434	27.2625	31.5139	27.4041	27.6228	28.0898	26.267	29.4196	28.7017	27.2321	28.329	28.4084	28.1591	23.6788	28.2748	27.9277	27.0738	27.6383	27.9897	arachidonate transport;arachidonic acid secretion;biological process involved in interspecies interaction between organisms;biological regulation;carboxylic acid transport;catabolic process;cell killing;cellular component organization;cellular component organization or biogenesis;cellular lipid metabolic process;cellular metabolic process;cellular process;defense response;defense response to bact…	binding;calcium ion binding;calcium-dependent phospholipase A2 activity;carboxylic ester hydrolase activity;catalytic activity;cation binding;hydrolase activity;hydrolase activity, acting on ester bonds;ion binding;lipase activity;lipid binding;metal ion binding;phospholipase A2 activity;phospholipase activity;phospholipid binding	bounding membrane of organelle;cellular anatomical entity;cytoplasmic vesicle;endoplasmic reticulum;endoplasmic reticulum membrane;extracellular exosome;extracellular membrane-bounded organelle;extracellular organelle;extracellular region;extracellular space;extracellular vesicle;intracellular membrane-bounded organelle;intracellular organelle;intracellular vesicle;membrane;membrane-bounded organ…	alpha-Linolenic acid metabolism;Arachidonic acid metabolism;Ether lipid metabolism;Fat digestion and absorption;Fc epsilon RI signaling pathway;Glycerophospholipid metabolism;GnRH signaling pathway;Linoleic acid metabolism;Long-term depression;MAPK signaling pathway;Pancreatic secretion;Toxoplasmosis;Vascular smooth muscle contraction;VEGF signaling pathway			0.99412	0.994454	-0.00429277	-0.00742579	P14555	P14555	Phospholipase A2, membrane associated	PLA2G2A
25.7922	26.0687	28.0647	29.0856	26.187	26.6546	27.2599	28.1022	22.9643	28.9471	20.9454	25.2789	22.158	24.5644	23.0525	26.1248	26.1514	26.1333	28.5769	26.8114	26.0741	26.9045	25.4959	26.8931	28.5344	25.1642	27.1399	27.9827	28.0561	27.5384	26.8096	28.7373	26.3152	26.3894	27.3298	ADP catabolic process;ADP metabolic process;aromatic compound catabolic process;ATP metabolic process;biological regulation;biosynthetic process;canonical glycolysis;carbohydrate catabolic process;carbohydrate derivative catabolic process;carbohydrate derivative metabolic process;carbohydrate metabolic process;carboxylic acid biosynthetic process;carboxylic acid metabolic process;catabolic proces…	adenyl nucleotide binding;adenyl ribonucleotide binding;alkali metal ion binding;anion binding;ATP binding;binding;cadherin binding;carbohydrate binding;carbohydrate derivative binding;catalytic activity;catalytic activity, acting on a protein;cation binding;cell adhesion molecule binding;heterocyclic compound binding;histone H3 kinase activity;histone H3T11 kinase activity;histone kinase activit…	catalytic complex;cell projection;cellular anatomical entity;cilium;collagen-containing extracellular matrix;cytoplasm;cytoplasmic vesicle lumen;cytosol;endoplasmic reticulum;external encapsulating structure;extracellular exosome;extracellular matrix;extracellular membrane-bounded organelle;extracellular organelle;extracellular region;extracellular vesicle;ficolin-1-rich granule lumen;intracellul…	Carbon fixation in photosynthetic organisms;Glycolysis / Gluconeogenesis;Insulin signaling pathway;Maturity onset diabetes of the young;Purine metabolism;Pyruvate metabolism;Type II diabetes mellitus			0.0329799	0.0652727	1.35118	2.2257	P14618;P30613	P14618	Pyruvate kinase PKM	PKM
33.315	32.7443	34.9292	35.5664	34.6861	33.2129	33.3292	35.0098	29.5822	34.7113	30.0579	31.428	27.4389	30.5007	31.4446	32.4148	32.5713	30.966	35.6552	33.0516	32.1441	33.2916	32.2838	34.1216	34.1773	31.8284	33.2975	33.7775	33.284	32.6297	33.0625	33.0399	32.3543	32.0461	32.5762	anatomical structure development;biological regulation;cell adhesion;cell differentiation;cellular developmental process;cellular process;central nervous system development;developmental process;glial cell differentiation;macromolecule metabolic process;metabolic process;nitrogen compound metabolic process;organic substance metabolic process;organonitrogen compound metabolic process;positive regu…	binding;carbohydrate binding;carbohydrate derivative binding;cation binding;extracellular matrix structural constituent;glycosaminoglycan binding;hyaluronic acid binding;ion binding;metal ion binding;structural molecule activity	cell junction;cellular anatomical entity;collagen-containing extracellular matrix;external encapsulating structure;extracellular matrix;extracellular region;extracellular space;Golgi lumen;intracellular organelle lumen;lysosomal lumen;membrane-enclosed lumen;organelle lumen;perineuronal net;perisynaptic extracellular matrix;synapse;vacuolar lumen				0.264876	0.287692	0.656	1.13422	P16112	P16112	Aggrecan core protein;Aggrecan core protein 2	ACAN
22.9883	23.5849	23.847	27.0408	26.9098	27.8131	24.014	29.9123	23.9364	30.6698	21.3962	27.2361	19.4223	25.4307	25.0747	23.3651	21.6952	27.4089	31.8822	24.0788	26.2585	25.0437	23.5406	24.7633	30.6432	23.7606	29.0719	29.9848	28.8542	28.8877	26.8246	30.9192	28.2746	23.9292	29.5304	aminoglycan metabolic process;carbohydrate derivative metabolic process;glycosaminoglycan metabolic process;hyaluronan metabolic process;macromolecule metabolic process;metabolic process;mucopolysaccharide metabolic process;nitrogen compound metabolic process;organic substance metabolic process;organonitrogen compound metabolic process	binding;carbohydrate derivative binding;endopeptidase inhibitor activity;endopeptidase regulator activity;enzyme inhibitor activity;enzyme regulator activity;glycosaminoglycan binding;hyaluronic acid binding;molecular function inhibitor activity;molecular function regulator activity;peptidase inhibitor activity;peptidase regulator activity;serine-type endopeptidase inhibitor activity	blood microparticle;cellular anatomical entity;collagen-containing extracellular matrix;endoplasmic reticulum lumen;external encapsulating structure;extracellular exosome;extracellular matrix;extracellular membrane-bounded organelle;extracellular organelle;extracellular region;extracellular vesicle;intracellular organelle lumen;membrane-bounded organelle;membrane-enclosed lumen;organelle;organell…				0.0234969	0.0530588	2.32934	2.37534	P19823	P19823	Inter-alpha-trypsin inhibitor heavy chain H2	ITIH2
31.2684	30.7093	33.3568	33.3946	30.7944	32.4168	32.0806	31.6121	28.0265	33.5477	28.146	30.057	27.4581	28.2562	29.5917	31.7244	30.7346	31.0574	33.7123	31.876	30.2231	31.0473	29.9937	32.206	32.4992	29.9997	31.5128	32.1176	31.9487	32.2241	31.9704	31.334	31.475	31.4052	31.5663	anatomical structure development;animal organ development;articular cartilage development;biological regulation;bone development;cartilage development;developmental process;negative regulation of biological process;negative regulation of cell population proliferation;negative regulation of cellular process;negative regulation of smooth muscle cell proliferation;regulation of biological process;re…	binding;growth factor activity;molecular function activator activity;molecular function regulator activity;protein binding;receptor ligand activity;signaling receptor activator activity;signaling receptor binding;signaling receptor regulator activity	cellular anatomical entity;collagen-containing extracellular matrix;external encapsulating structure;extracellular exosome;extracellular matrix;extracellular membrane-bounded organelle;extracellular organelle;extracellular region;extracellular space;extracellular vesicle;Golgi lumen;intracellular organelle lumen;lysosomal lumen;membrane-bounded organelle;membrane-enclosed lumen;organelle;organell…				0.125226	0.170228	0.804081	1.57314	P20774	P20774	Mimecan	OGN
31.7764	30.8889	33.1285	33.6653	30.4169	31.91	32.3163	32.9455	29.0952	33.4599	28.1292	30.1849	27.634	29.4622	29.4483	31.6004	31.1344	30.7638	33.7666	31.5358	30.4417	30.7472	30.4045	32.2167	32.6021	29.7984	31.0881	32.6459	32.5071	32.6936	32.0244	31.8228	31.384	30.9537	31.7433	anatomical structure development;animal organ development;articular cartilage development;bone development;cartilage development;developmental process	binding;carbohydrate derivative binding;cytokine binding;extracellular matrix binding;extracellular matrix structural constituent;extracellular matrix structural constituent conferring compression resistance;glycosaminoglycan binding;protein binding;structural molecule activity	cell surface;cellular anatomical entity;collagen-containing extracellular matrix;cytoplasmic vesicle;external encapsulating structure;extracellular exosome;extracellular matrix;extracellular membrane-bounded organelle;extracellular organelle;extracellular region;extracellular space;extracellular vesicle;Golgi lumen;intracellular membrane-bounded organelle;intracellular organelle;intracellular org…				0.184797	0.221174	0.671388	1.35444	P21810	P21810	Biglycan	BGN
23.5745	22.9506	24.0059	27.8306	24.3133	24.8167	23.5984	26.9792	25.4219	27.1682	21.6533	24.2335	20.4842	25.2728	22.6448	21.8511	27.1136	27.7475	26.3742	22.8199	27.5884	22.2706	23.8258	24.1002	27.3039	26.31	26.5499	29.4371	29.4916	29.6052	24.8738	30.7796	27.0873	28.501	28.7988	anatomical structure development;anatomical structure morphogenesis;animal organ morphogenesis;axis elongation;axon development;axon regeneration;biological regulation;branch elongation of an epithelium;bud outgrowth involved in lung branching;cell adhesion;cell communication;cell differentiation;cell junction organization;cell projection organization;cell-cell signaling;cellular component organi…	binding;carbohydrate derivative binding;extracellular matrix structural constituent;protein binding;proteoglycan binding;structural molecule activity;syndecan binding	anchoring junction;basement membrane;cell junction;cell-substrate junction;cellular anatomical entity;collagen-containing extracellular matrix;endoplasmic reticulum lumen;external encapsulating structure;extracellular matrix;extracellular region;extracellular space;focal adhesion;interstitial matrix;intracellular organelle lumen;membrane;membrane-enclosed lumen;organelle lumen;perisynaptic extrac…	ECM-receptor interaction;Focal adhesion	+	Severe_Mild	0.00773394	0.0323077	2.27023	2.83659	P24821	P24821	Tenascin	TNC
21.9345	26.0396	28.1691	28.734	25.6428	26.6429	27.1041	28.0192	20.3774	28.4783	21.7201	25.0344	20.5504	24.7603	20.6463	23.9428	26.1642	22.3513	28.781	26.0889	25.2876	26.8841	25.8394	26.9665	28.255	25.6571	26.9861	27.7877	27.075	27.0803	27.1971	27.5923	26.0402	25.8147	27.1178	actin cytoskeleton organization;actin filament bundle assembly;actin filament bundle organization;actin filament capping;actin filament organization;actin filament-based process;anatomical structure development;anatomical structure morphogenesis;animal organ morphogenesis;apical protein localization;astral microtubule organization;barbed-end actin filament capping;biological regulation;carbohydra…	actin binding;actin filament binding;ATPase binding;binding;cadherin binding;cell adhesion molecule binding;cytoskeletal protein binding;disordered domain specific binding;double-stranded RNA binding;enzyme binding;identical protein binding;kinase binding;microtubule binding;nucleic acid binding;organic cyclic compound binding;protein binding;protein domain specific binding;protein kinase A bindi…	actin cytoskeleton;actin filament;actin-based cell projection;adherens junction;anchoring junction;apical part of cell;apical plasma membrane;basolateral plasma membrane;blood microparticle;brush border;cell junction;cell periphery;cell pole;cell projection;cell projection membrane;cell surface;cell tip;cell-cell junction;cell-substrate junction;cellular anatomical entity;ciliary basal body;cleav…	Gastric acid secretion;Leukocyte transendothelial migration;Measles;Pathogenic Escherichia coli infection;Regulation of actin cytoskeleton	+	Severe_Mild	0.008888	0.0288889	2.05496	2.78089	P26038;P35241;P15311	P26038	Moesin	MSN
25.729	25.9731	28.9547	30.2614	26.9587	27.6869	27.9001	27.9448	22.2132	29.2435	20.4786	26.6041	19.6736	20.8292	24.9986	26.5022	26.8525	27.3957	29.2936	26.8214	25.8182	27.8609	27.6699	24.1357	28.718	26.0065	28.2464	28.6105	28.1279	27.1953	23.8648	28.1233	26.4767	26.0842	26.7897	biological regulation;cell differentiation;cellular developmental process;cellular process;developmental process;epithelial to mesenchymal transition;mesenchymal cell differentiation;positive regulation of biological process;positive regulation of canonical NF-kappaB signal transduction;positive regulation of cell communication;positive regulation of cellular process;positive regulation of intrac…	actin binding;binding;calcium ion binding;calcium-dependent protein binding;cation binding;chemoattractant activity;cytoskeletal protein binding;identical protein binding;ion binding;metal ion binding;molecular function activator activity;molecular function regulator activity;nucleic acid binding;organic cyclic compound binding;protein binding;RAGE receptor binding;receptor ligand activity;RNA bi…	cellular anatomical entity;collagen-containing extracellular matrix;cytosol;external encapsulating structure;extracellular exosome;extracellular matrix;extracellular membrane-bounded organelle;extracellular organelle;extracellular region;extracellular space;extracellular vesicle;intracellular membrane-bounded organelle;intracellular organelle;membrane-bounded organelle;nucleoplasm;nucleus;organel…				0.178765	0.216176	1.14959	1.3738	P26447	P26447	Protein S100-A4	S100A4
25.7955	21.8641	23.9917	28.4369	23.8117	27.0656	23.5806	25.8578	24.5227	27.683	20.8635	25.5218	19.9691	20.7817	22.3702	26.6827	20.9749	21.9049	28.7136	26.5776	25.587	26.1329	22.6391	26.9379	27.4799	21.6626	26.2094	26.5579	26.4167	27.6681	27.1894	27.6069	25.5836	26.0922	25.0075	anatomical structure development;anatomical structure morphogenesis;animal organ development;aorta development;aromatic compound biosynthetic process;artery development;ascending aorta development;biological regulation;biomineral tissue development;biosynthetic process;blood vessel development;blood vessel morphogenesis;bone mineralization;cell chemotaxis;cell development;cell differentiation;cel…	binding;catalytic activity;catalytic activity, acting on a protein;cation binding;collagen binding;copper ion binding;ion binding;metal ion binding;molecular adaptor activity;oxidoreductase activity;oxidoreductase activity, acting on the CH-NH2 group of donors;oxidoreductase activity, acting on the CH-NH2 group of donors, oxygen as acceptor;protein-containing complex binding;protein-lysine 6-oxid…	acrosomal vesicle;basement membrane;cellular anatomical entity;collagen trimer;collagen-containing extracellular matrix;cytoplasmic vesicle;external encapsulating structure;extracellular matrix;extracellular region;extracellular space;intracellular membrane-bounded organelle;intracellular organelle;intracellular vesicle;membrane-bounded organelle;organelle;protein-containing complex;secretory gra…		+	Severe_Mild	0.00802577	0.0322857	2.13917	2.82181	P28300;Q08397	P28300	Protein-lysine 6-oxidase	LOX
26.9434	24.5592	30.4207	29.5253	28.5768	26.864	27.1635	26.687	21.8861	28.6078	23.5271	24.7213	22.8771	23.5667	24.4591	26.4357	25.8581	25.5863	31.1409	28.7202	28.34	25.769	26.1756	25.9124	27.1533	26.957	28.9066	26.7468	26.6713	25.8368	27.0597	26.8862	29.6235	25.9059	26.9562	anatomical structure development;animal organ development;apoptotic signaling pathway;biological regulation;catabolic process;cell activation;cell population proliferation;cell redox homeostasis;cell surface receptor signaling pathway;cellular catabolic process;cellular detoxification;cellular homeostasis;cellular metabolic process;cellular oxidant detoxification;cellular process;cellular respons…	antioxidant activity;catalytic activity;oxidoreductase activity;oxidoreductase activity, acting on peroxide as acceptor;peroxidase activity;peroxiredoxin activity;thioredoxin peroxidase activity;thioredoxin-dependent peroxiredoxin activity	cellular anatomical entity;cytoplasm;cytosol;extracellular exosome;extracellular membrane-bounded organelle;extracellular organelle;extracellular vesicle;membrane-bounded organelle;organelle;vesicle				0.0575552	0.0996364	1.32417	1.96769	P32119	P32119	Peroxiredoxin-2	PRDX2
27.4468	27.9628	31.199	31.369	29.6658	29.1973	29.478	30.0633	24.1915	30.7173	27.1081	27.2885	21.3148	24.4539	27.1426	28.7867	28.2668	27.4842	30.7656	28.5783	27.0468	29.5067	27.5997	29.6936	28.7499	27.3233	29.3591	29.6123	28.1307	26.849	29.0928	28.5166	27.761	26.761	27.7232	antibacterial humoral response;antimicrobial humoral response;biological process involved in interspecies interaction between organisms;defense response;defense response to bacterium;defense response to Gram-positive bacterium;defense response to other organism;humoral immune response;immune response;immune system process;response to bacterium;response to biotic stimulus;response to external biot…	binding;catalytic activity;catalytic activity, acting on a nucleic acid;catalytic activity, acting on RNA;endonuclease activity;endonuclease activity, active with either ribo- or deoxyribonucleic acids and producing 3'-phosphomonoesters;hydrolase activity;hydrolase activity, acting on ester bonds;nuclease activity;nucleic acid binding;organic cyclic compound binding;ribonuclease A activity;RNA en…	cellular anatomical entity;extracellular region;extracellular space				0.503757	0.516667	0.463838	0.675991	P34096	P34096	Ribonuclease 4	RNASE4
25.3636	25.8474	27.6427	29.7721	25.2693	26.7686	25.7318	26.9371	25.2792	28.4953	21.6397	25.0609	21.3224	25.3011	22.8642	26.7586	27.5169	23.822	28.3142	25.6112	25.3522	26.6911	25.9472	27.1438	27.5992	25.1496	26.3211	28.2057	28.1141	28.1511	26.2876	26.7784	25.9637	28.2915	28.178	anatomical structure development;anatomical structure morphogenesis;animal organ development;animal organ morphogenesis;biological regulation;camera-type eye development;cell adhesion;cell adhesion mediated by integrin;cellular process;cellular response to chemical stimulus;cellular response to endogenous stimulus;cellular response to growth factor stimulus;cellular response to hormone stimulus;c…	binding;calcium ion binding;carbohydrate derivative binding;cation binding;cell adhesion molecule binding;extracellular matrix constituent conferring elasticity;extracellular matrix structural constituent;glycosaminoglycan binding;heparin binding;hormone activity;identical protein binding;integrin binding;ion binding;metal ion binding;molecular function activator activity;molecular function regul…	basement membrane;cellular anatomical entity;collagen-containing extracellular matrix;endoplasmic reticulum lumen;external encapsulating structure;extracellular matrix;extracellular region;extracellular space;intracellular organelle lumen;membrane-enclosed lumen;microfibril;organelle lumen;supramolecular complex;supramolecular fiber;supramolecular polymer				0.0357669	0.0670833	1.31411	2.18912	P35555	P35555	Fibrillin-1	FBN1
21.8592	25.7362	29.7275	31.2615	28.8043	27.9465	28.7722	29.6719	20.9729	29.491	21.3418	26.4829	20.5987	23.9488	26.5972	27.298	27.1446	28.2022	30.0356	27.1852	26.5684	28.9379	27.7169	29.2027	29.4816	26.364	28.5338	29.8226	27.5139	25.0148	28.8064	28.1935	26.9679	26.9979	28.2587	biological regulation;cellular process;cellular response to chemical stimulus;cellular response to organic substance;cellular response to stimulus;multicellular organismal process;negative regulation of biological process;negative regulation of catabolic process;negative regulation of catalytic activity;negative regulation of cell communication;negative regulation of cellular catabolic process;ne…	binding;cation binding;endopeptidase inhibitor activity;endopeptidase regulator activity;enzyme binding;enzyme inhibitor activity;enzyme regulator activity;ion binding;metal ion binding;metalloendopeptidase inhibitor activity;molecular function inhibitor activity;molecular function regulator activity;peptidase inhibitor activity;peptidase regulator activity;protease binding;protein binding	basement membrane;cellular anatomical entity;collagen-containing extracellular matrix;cytoplasmic vesicle lumen;external encapsulating structure;extracellular matrix;extracellular region;extracellular space;intracellular membrane-bounded organelle;intracellular organelle;intracellular organelle lumen;membrane-bounded organelle;membrane-enclosed lumen;nucleus;organelle;organelle lumen;platelet den…				0.0862732	0.124914	1.54004	1.7682	P35625	P35625	Metalloproteinase inhibitor 3	TIMP3
22.1844	25.4118	28.0386	28.5388	27.053	27.5455	26.4878	27.9006	23.1594	27.3032	22.4706	21.9354	20.8376	23.2519	26.3233	26.0232	21.1435	26.6497	30.01	26.2417	22.4128	26.1404	24.2824	27.7934	27.6572	24.9532	27.0073	27.017	27.2913	23.9645	27.5555	26.8044	26.2189	25.0848	26.0961	adult behavior;adult locomotory behavior;anatomical structure development;animal organ development;animal organ regeneration;axon guidance;behavior;biological process involved in interspecies interaction between organisms;biological regulation;blood circulation;calcium ion homeostasis;cell adhesion;cell chemotaxis;cell migration;cell motility;cell projection organization;cell surface receptor sig…	binding;cell adhesion molecule binding;chemokine activity;chemokine receptor binding;CXCR chemokine receptor binding;cytokine activity;cytokine receptor binding;G protein-coupled receptor binding;growth factor activity;integrin binding;molecular function activator activity;molecular function regulator activity;protein binding;protein-containing complex binding;receptor ligand activity;signaling r…	cellular anatomical entity;collagen-containing extracellular matrix;external encapsulating structure;external side of plasma membrane;extracellular exosome;extracellular matrix;extracellular membrane-bounded organelle;extracellular organelle;extracellular region;extracellular vesicle;membrane-bounded organelle;organelle;side of membrane;vesicle	Chemokine signaling pathway;Cytokine-cytokine receptor interaction;Intestinal immune network for IgA production;Leukocyte transendothelial migration;Rheumatoid arthritis			0.141771	0.185735	1.14107	1.50526	P48061	P48061	Stromal cell-derived factor 1;SDF-1-beta(3-72);SDF-1-alpha(3-67)	CXCL12
31.5873	31.554	34.3212	34.9896	33.3247	32.9423	31.4023	32.8838	28.3354	34.5618	29.7861	30.9808	26.971	29.0711	31.4509	32.8582	31.4872	31.3322	35.3765	32.3784	31.1171	32.694	31.3617	33.1072	33.3423	30.6149	32.4509	32.2952	33.5621	32.3831	33.1916	32.9113	31.5613	32.0526	31.908	anatomical structure development;anatomical structure homeostasis;anatomical structure morphogenesis;animal organ development;animal organ morphogenesis;apoptotic process;appendage development;artery morphogenesis;biological regulation;biomineral tissue development;blood vessel diameter maintenance;blood vessel morphogenesis;BMP signaling pathway;bone mineralization;cartilage development;cartilag…	binding;BMP binding;calcium ion binding;carbohydrate derivative binding;cation binding;cell adhesion molecule binding;collagen binding;cytokine binding;enzyme binding;extracellular matrix structural constituent;glycosaminoglycan binding;heparan sulfate proteoglycan binding;heparin binding;integrin binding;ion binding;metal ion binding;protease binding;protein binding;protein-containing complex bi…	cellular anatomical entity;collagen-containing extracellular matrix;external encapsulating structure;extracellular exosome;extracellular matrix;extracellular membrane-bounded organelle;extracellular organelle;extracellular region;extracellular space;extracellular vesicle;membrane-bounded organelle;organelle;protein-containing complex;vesicle	ECM-receptor interaction;Focal adhesion;Malaria;Phagosome;TGF-beta signaling pathway			0.161965	0.198472	0.830946	1.43053	P49747	P49747	Cartilage oligomeric matrix protein	COMP
31.2653	30.2438	33.8328	33.248	32.5756	32.3539	32.5273	31.4106	27.0403	32.8417	27.2749	29.1714	26.9297	27.406	29.7908	31.6699	31.2061	31.2523	34.1194	32.3684	30.6743	31.107	30.0402	32.7057	32.2532	30.4742	32.1108	32.0467	31.6115	31.664	31.5403	30.55	31.6857	31.4179	31.2029	biological regulation;cellular component organization;cellular component organization or biogenesis;cellular process;collagen fibril organization;external encapsulating structure organization;extracellular matrix organization;extracellular structure organization;multicellular organismal process;nervous system process;positive regulation of biological process;positive regulation of biosynthetic pr…	binding;collagen binding;extracellular matrix structural constituent;extracellular matrix structural constituent conferring compression resistance;protein-containing complex binding;structural molecule activity	cellular anatomical entity;collagen trimer;collagen-containing extracellular matrix;external encapsulating structure;extracellular exosome;extracellular matrix;extracellular membrane-bounded organelle;extracellular organelle;extracellular region;extracellular space;extracellular vesicle;fibrillar collagen trimer;Golgi lumen;intracellular organelle lumen;lysosomal lumen;membrane-bounded organelle;…				0.117653	0.160359	0.95299	1.60668	P51884;CON__Q05443	P51884	Lumican	LUM
31.9039	31.228	33.649	33.6526	30.3342	32.4527	31.8692	33.1443	28.4371	34.0017	28.2952	30.3167	27.5113	29.2031	29.8866	31.4586	31.6253	30.5186	34.1926	31.5797	30.4015	31.3088	30.1897	32.5827	32.7211	29.8433	31.0392	32.5615	32.4552	32.6196	31.8276	31.3904	31.2608	31.2312	31.8909	anatomical structure development;cellular metabolic process;cellular process;cellular senescence;developmental process;metabolic process;skeletal system development;system development	binding;carbohydrate derivative binding;extracellular matrix structural constituent;extracellular matrix structural constituent conferring compression resistance;glycosaminoglycan binding;heparin binding;structural molecule activity;sulfur compound binding	cellular anatomical entity;collagen-containing extracellular matrix;external encapsulating structure;extracellular exosome;extracellular matrix;extracellular membrane-bounded organelle;extracellular organelle;extracellular region;extracellular space;extracellular vesicle;Golgi lumen;intracellular organelle lumen;lysosomal lumen;membrane-bounded organelle;membrane-enclosed lumen;organelle;organell…				0.247475	0.277	0.628861	1.17736	P51888	P51888	Prolargin	PRELP
27.0441	26.8932	29.3169	31.4523	28.1069	28.1486	28.6175	28.8665	25.8389	29.5036	25.7108	26.8529	27.0217	26.2623	25.5111	28.3976	28.7123	27.8621	30.7019	28.1854	27.5497	28.2135	28.2065	28.1197	29.6354	27.4811	29.3316	29.316	28.7512	28.2988	28.3385	30.2381	28.5846	29.9195	29.2665	actin cytoskeleton organization;actin filament-based process;adherens junction assembly;adherens junction organization;anatomical structure development;anatomical structure homeostasis;anatomical structure morphogenesis;apical protein localization;axonogenesis;biological regulation;cell adhesion;cell junction assembly;cell junction organization;cell motility;cell projection morphogenesis;cell pro…	adenyl nucleotide binding;adenyl ribonucleotide binding;anion binding;ATP binding;binding;carbohydrate derivative binding;catalytic activity;cytoskeletal protein binding;DNA-binding transcription factor binding;enzyme binding;heterocyclic compound binding;hydrolase activity;identical protein binding;ion binding;kinase binding;kinesin binding;nitric-oxide synthase binding;nucleoside phosphate bind…	acetyltransferase complex;actin cytoskeleton;actin filament;adherens junction;anchoring junction;apical junction complex;ATPase complex;axon;axon terminus;bBAF complex;blood microparticle;brahma complex;brush border;calyx of Held;catalytic complex;cell cortex;cell junction;cell projection;cell-cell junction;cell-substrate junction;cellular anatomical entity;chromatin;cluster of actin-based cell p…	Adherens junction;Arrhythmogenic right ventricular cardiomyopathy (ARVC);Bacterial invasion of epithelial cells;Dilated cardiomyopathy;Focal adhesion;Hypertrophic cardiomyopathy (HCM);Leukocyte transendothelial migration;Pathogenic Escherichia coli infection;Phagosome;Phototransduction - fly;Regulation of actin cytoskeleton;Shigellosis;Tight junction;Vibrio cholerae infection;Viral myocarditis			0.0213828	0.05025	1.04723	2.4161	P60709;Q6S8J3;A5A3E0;P0CG38;Q9BYX7;P0CG39	P60709	Actin, cytoplasmic 1;Actin, cytoplasmic 1, N-terminally processed	ACTB
29.5158	30.4851	32.6232	33.3494	32.0232	30.8619	32.3951	31.9975	26.3973	32.4821	29.5747	29.6345	26.2611	26.6487	30.4334	31.0885	31.3064	29.8502	33.359	31.2932	29.7588	31.4508	30.5053	32.9564	30.8955	28.6254	31.8826	32.1965	30.3646	29.1315	30.884	30.8375	30.0788	28.2596	30.3236	anatomical structure homeostasis;antimicrobial humoral response;biological process involved in interspecies interaction between organisms;cell killing;cellular process;defense response;defense response to bacterium;defense response to Gram-negative bacterium;defense response to Gram-positive bacterium;defense response to other organism;disruption of anatomical structure in another organism;disrup…	binding;catalytic activity;hydrolase activity;hydrolase activity, acting on glycosyl bonds;hydrolase activity, hydrolyzing O-glycosyl compounds;identical protein binding;lysozyme activity;peptidoglycan muralytic activity;protein binding	azurophil granule lumen;cellular anatomical entity;cytoplasmic vesicle lumen;extracellular exosome;extracellular membrane-bounded organelle;extracellular organelle;extracellular region;extracellular space;extracellular vesicle;intracellular organelle lumen;membrane-bounded organelle;membrane-enclosed lumen;organelle;organelle lumen;secretory granule lumen;specific granule lumen;tertiary granule l…	Salivary secretion			0.553709	0.560379	0.368223	0.598323	P61626	P61626	Lysozyme C	LYZ
27.642	24.8063	28.0084	29.9712	26.1072	26.5749	26.3318	24.5957	24.8173	27.6087	25.8467	26.3442	20.4598	24.8232	24.7863	26.431	26.7735	26.2989	29.0485	26.2141	25.6869	26.6471	26.6136	26.0664	27.8433	25.2329	27.0622	27.6751	28.439	26.5062	24.3178	28.5411	26.4103	27.3762	27.9953	biological regulation;cellular component assembly;cellular component organization;cellular component organization or biogenesis;cellular localization;cellular macromolecule localization;cellular process;chromatin organization;chromatin remodeling;chromosome organization;localization;macromolecule localization;negative regulation of biological process;negative regulation of cell differentiation;ne…	binding;DNA binding;nucleic acid binding;organic cyclic compound binding;protein binding;protein dimerization activity;protein heterodimerization activity;RNA binding;structural constituent of chromatin;structural molecule activity	cellular anatomical entity;CENP-A containing nucleosome;chromosomal region;chromosome, telomeric region;extracellular exosome;extracellular membrane-bounded organelle;extracellular organelle;extracellular region;extracellular vesicle;intracellular membrane-bounded organelle;intracellular organelle;membrane;membrane-bounded organelle;nucleoplasm;nucleosome;nucleus;organelle;protein-containing comp…	Systemic lupus erythematosus			0.113218	0.158667	0.909485	1.62715	P62805	P62805	Histone H4	HIST1H4A
25.8178	25.663	27.3421	28.4594	25.6374	26.6608	26.8241	27.402	22.6558	27.2874	23.7567	25.1483	24.9657	24.7153	23.9869	26.0664	26.1954	26.0114	26.1619	26.3866	25.3315	26.6534	25.4651	26.9408	27.948	24.8579	26.7038	27.2172	27.1399	26.4519	24.6789	27.8504	25.9702	26.4672	26.7537	amide biosynthetic process;amide metabolic process;biological process involved in interaction with symbiont;biological process involved in interspecies interaction between organisms;biological process involved in symbiotic interaction;biological regulation;biosynthetic process;cellular biosynthetic process;cellular metabolic process;cellular nitrogen compound biosynthetic process;cellular nitroge…	anion binding;binding;carbohydrate derivative binding;catalytic activity;enzyme binding;GTP binding;GTPase activity;guanyl nucleotide binding;guanyl ribonucleotide binding;heterocyclic compound binding;hydrolase activity;hydrolase activity, acting on acid anhydrides;hydrolase activity, acting on acid anhydrides, in phosphorus-containing anhydrides;ion binding;kinase binding;molecular adaptor acti…	cell junction;cell projection membrane;cellular anatomical entity;cortical actin cytoskeleton;cortical cytoskeleton;cytoplasm;cytoplasmic side of lysosomal membrane;cytoplasmic side of membrane;cytoplasmic vesicle lumen;cytoskeleton;cytosol;cytosolic ribosome;eukaryotic translation elongation factor 1 complex;extracellular exosome;extracellular membrane-bounded organelle;extracellular organelle;e…	RNA transport			0.158679	0.196409	0.599601	1.44217	P68104;Q5VTE0;Q05639	P68104;Q5VTE0;Q05639	Elongation factor 1-alpha 1;Putative elongation factor 1-alpha-like 3;Elongation factor 1-alpha 2	EEF1A1;EEF1A1P5;EEF1A2
31.061	28.1752	35.4032	35.1461	33.9812	32.5276	31.9341	32.9066	28.9609	34.3423	29.2847	29.7753	29.3945	29.3127	29.187	32.3458	31.8102	31.6055	36.8186	34.3284	33.8954	30.6864	31.5291	30.3914	32.5953	32.6384	34.3209	31.6443	32.4876	30.5556	32.6566	33.1705	34.9365	31.0328	33.2388	biological regulation;blood vessel diameter maintenance;carbon dioxide transport;catabolic process;cell adhesion;cell-cell adhesion;cellular catabolic process;cellular detoxification;cellular metabolic process;cellular oxidant detoxification;cellular process;circulatory system process;detoxification;establishment of localization;gas transport;homotypic cell-cell adhesion;hydrogen peroxide catabol…	binding;cation binding;heme binding;hemoglobin alpha binding;hemoglobin binding;ion binding;metal ion binding;molecular carrier activity;organic acid binding;organic cyclic compound binding;oxygen binding;oxygen carrier activity;protein binding;small molecule binding;tetrapyrrole binding	blood microparticle;cellular anatomical entity;cytosol;endocytic vesicle lumen;extracellular exosome;extracellular membrane-bounded organelle;extracellular organelle;extracellular region;extracellular space;extracellular vesicle;ficolin-1-rich granule lumen;haptoglobin-hemoglobin complex;hemoglobin complex;intracellular organelle lumen;membrane-bounded organelle;membrane-enclosed lumen;organelle;…	African trypanosomiasis;Malaria			0.0766864	0.113254	1.25183	1.82746	P68871	P68871	Hemoglobin subunit beta;LVV-hemorphin-7;Spinorphin	HBB
31.1029	28.5824	35.8591	35.295	34.464	32.8322	32.1327	32.9269	29.4733	34.6006	29.3598	30.1163	29.55	29.7959	29.4107	32.5998	31.892	31.7507	37.0922	34.8144	34.2783	31.3405	31.7934	30.2562	32.6703	33.1842	34.583	31.5338	32.4175	31.0326	33.4135	33.462	35.3853	31.2644	33.0605	carbon dioxide transport;catabolic process;cellular catabolic process;cellular detoxification;cellular metabolic process;cellular oxidant detoxification;cellular process;detoxification;establishment of localization;gas transport;hydrogen peroxide catabolic process;hydrogen peroxide metabolic process;localization;metabolic process;nitric oxide transport;nitrogen compound transport;one-carbon compo…	binding;cation binding;heme binding;ion binding;iron ion binding;metal ion binding;molecular carrier activity;organic acid binding;organic cyclic compound binding;oxygen binding;oxygen carrier activity;small molecule binding;tetrapyrrole binding;transition metal ion binding	blood microparticle;cellular anatomical entity;cytosol;endocytic vesicle lumen;extracellular exosome;extracellular membrane-bounded organelle;extracellular organelle;extracellular region;extracellular space;extracellular vesicle;haptoglobin-hemoglobin complex;hemoglobin complex;intracellular organelle lumen;membrane;membrane-bounded organelle;membrane-enclosed lumen;organelle;organelle lumen;prot…	African trypanosomiasis;Malaria			0.0752082	0.116188	1.27067	1.83715	P69905	P69905	Hemoglobin subunit alpha	HBA1
21.6409	24.543	26.5387	29.7568	25.6627	24.9667	25.1767	26.0885	23.6969	28.111	21.0445	23.7649	20.9902	21.062	25.1118	26.5428	24.3909	20.4989	27.131	25.6259	24.2387	27.9846	25.8421	28.563	26.9591	24.7032	25.9315	26.2168	25.0945	23.6541	26.9739	24.0343	24.6094	23.5729	22.8356	adult behavior;adult locomotory behavior;adult walking behavior;amide metabolic process;anatomical structure development;apoptotic process;apoptotic signaling pathway;behavior;biological regulation;catabolic process;cell death;cell development;cellular component organization;cellular component organization or biogenesis;cellular developmental process;cellular lipid metabolic process;cellular meta…	binding;catalytic activity;catalytic activity, acting on a protein;endopeptidase activity;hydrolase activity;identical protein binding;peptidase activity;protein binding;serine hydrolase activity;serine-type endopeptidase activity;serine-type peptidase activity;unfolded protein binding	catalytic complex;CD40 receptor complex;cellular anatomical entity;chromatin;cytoplasmic side of membrane;cytoplasmic side of plasma membrane;cytoskeleton;cytosol;endopeptidase complex;endoplasmic reticulum;endoplasmic reticulum membrane;extracellular region;intracellular membrane-bounded organelle;intracellular non-membrane-bounded organelle;intracellular organelle;intracellular organelle lumen;…	Parkinson's disease			0.144692	0.18719	1.10613	1.49394	P83110;O43464	P83110	Serine protease HTRA3	HTRA3
24.0584	25.3244	28.901	28.8432	27.5982	27.7349	27.5004	27.6365	21.4523	29.2222	24.3901	25.9671	19.73	24.4741	25.7326	27.2203	25.2053	27.0059	30.0453	26.7813	26.4845	26.8663	25.214	27.9234	29.127	25.4801	28.163	28.6274	29.0622	27.9044	27.7616	29.2649	27.1145	25.982	28.4831	anatomical structure development;anatomical structure formation involved in morphogenesis;angiogenesis;animal organ development;animal organ regeneration;biological regulation;brain development;cell differentiation;cell surface receptor signaling pathway;cellular developmental process;cellular process;circulatory system development;defense response;developmental process;embryo implantation;endocy…	amide binding;amyloid-beta binding;binding;calcium ion binding;cation binding;collagen binding;collagen V binding;extracellular matrix structural constituent;extracellular matrix structural constituent conferring compression resistance;ion binding;lipoprotein particle receptor binding;low-density lipoprotein particle receptor binding;metal ion binding;peptide binding;protein binding;protein-conta…	anchoring junction;basement membrane;cell junction;cell-substrate junction;cellular anatomical entity;collagen-containing extracellular matrix;external encapsulating structure;extracellular exosome;extracellular matrix;extracellular membrane-bounded organelle;extracellular organelle;extracellular region;extracellular space;extracellular vesicle;focal adhesion;Golgi lumen;intracellular organelle l…	ECM-receptor interaction			0.0231155	0.0533333	1.66399	2.38244	P98160	P98160	Basement membrane-specific heparan sulfate proteoglycan core protein;Endorepellin;LG3 peptide	HSPG2
21.1471	23.2571	27.0175	29.488	25.9757	25.7828	26.1297	25.3759	21.8534	27.6348	21.5174	22.4625	20.8562	21.3834	24.3261	24.6199	21.5662	24.759	26.7681	24.6278	23.4043	25.9199	24.4574	27.5232	27.9357	23.7285	27.4341	25.7109	24.6719	22.8024	27.0494	26.104	24.6835	23.3927	23.9745	anatomical structure development;developmental process;epidermis development;macromolecule metabolic process;macromolecule modification;metabolic process;nitrogen compound metabolic process;organic substance metabolic process;organonitrogen compound metabolic process;peptidyl-amino acid modification;peptidyl-lysine hydroxylation;peptidyl-lysine modification;primary metabolic process;protein hydro…	2-oxoglutarate-dependent dioxygenase activity;anion binding;binding;carbohydrate binding;carboxylic acid binding;catalytic activity;catalytic activity, acting on a protein;cation binding;dioxygenase activity;heterocyclic compound binding;ion binding;iron ion binding;L-ascorbic acid binding;metal ion binding;monosaccharide binding;organic acid binding;organic cyclic compound binding;oxidoreductase…	bounding membrane of organelle;catalytic complex;cellular anatomical entity;endoplasmic reticulum;endoplasmic reticulum membrane;extracellular exosome;extracellular membrane-bounded organelle;extracellular organelle;extracellular vesicle;intracellular membrane-bounded organelle;intracellular organelle;membrane;membrane-bounded organelle;organelle;organelle membrane;protein-containing complex;roug…	Lysine degradation			0.130774	0.172683	1.13005	1.54961	Q02809	Q02809	Procollagen-lysine,2-oxoglutarate 5-dioxygenase 1	PLOD1
31.1906	30.7887	32.9504	33.0685	30.4054	31.5736	31.4012	32.806	28.3576	33.602	27.3241	29.3757	26.9966	29.0556	29.7448	31.301	30.2886	30.4869	33.478	30.9195	30.008	30.9624	29.6133	31.9958	31.9762	29.4109	30.6544	31.626	32.3283	32.1206	31.0478	32.2941	31.0285	30.3944	31.2006	cellular component assembly;cellular component organization;cellular component organization or biogenesis;cellular process;collagen fibril organization;external encapsulating structure organization;extracellular matrix organization;extracellular structure organization;protein-containing complex assembly;protein-containing complex organization;supramolecular fiber organization;transforming growth …		cellular anatomical entity;collagen-containing extracellular matrix;external encapsulating structure;extracellular matrix;extracellular region;extracellular space;Golgi lumen;intracellular organelle lumen;lysosomal lumen;membrane-enclosed lumen;organelle lumen;vacuolar lumen				0.229429	0.263216	0.643353	1.22451	Q06828	Q06828	Fibromodulin	FMOD
25.9975	24.1375	27.2314	28.4133	25.4438	26.068	26.565	25.9921	19.8899	27.4975	22.3209	24.3495	21.2461	23.6391	21.1806	25.2218	21.9111	25.0292	28.147	25.9291	25.0959	26.2435	24.9043	26.2409	27.6413	21.9723	25.8328	27.4365	26.7981	26.1922	26.2109	27.0583	25.683	25.4718	26.1232	anatomical structure development;anatomical structure homeostasis;biological process involved in interspecies interaction between organisms;biological regulation;catabolic process;cell activation;cell killing;cell population proliferation;cell redox homeostasis;cellular catabolic process;cellular detoxification;cellular homeostasis;cellular metabolic process;cellular oxidant detoxification;cellul…	antioxidant activity;binding;cadherin binding;catalytic activity;cell adhesion molecule binding;identical protein binding;nucleic acid binding;organic cyclic compound binding;oxidoreductase activity;oxidoreductase activity, acting on peroxide as acceptor;peroxidase activity;peroxiredoxin activity;protein binding;RNA binding;thioredoxin peroxidase activity;thioredoxin-dependent peroxiredoxin activ…	cellular anatomical entity;cytoplasm;cytoplasmic vesicle;cytosol;extracellular exosome;extracellular membrane-bounded organelle;extracellular organelle;extracellular space;extracellular vesicle;intracellular membrane-bounded organelle;intracellular organelle;intracellular vesicle;melanosome;membrane-bounded organelle;nucleus;organelle;pigment granule;vesicle	Peroxisome			0.0327247	0.0657674	1.49469	2.22919	Q06830	Q06830	Peroxiredoxin-1	PRDX1
28.3155	27.5402	30.0647	31.2084	29.0719	28.7069	28.8622	28.6612	24.9202	29.972	24.5761	26.3612	19.7216	24.8691	25.8017	28.6842	28.0596	27.3271	30.1441	28.7631	26.8604	28.193	27.745	28.8125	29.1592	25.9377	29.2799	29.3749	27.8534	28.659	29.1385	27.2529	27.6574	28.0881	28.1844	biological regulation;cell adhesion;cellular component organization;cellular component organization or biogenesis;cellular process;collagen fibril organization;external encapsulating structure organization;extracellular matrix organization;extracellular structure organization;negative regulation of biological process;negative regulation of cell population proliferation;negative regulation of cell…	extracellular matrix structural constituent;structural molecule activity	cellular anatomical entity;collagen-containing extracellular matrix;external encapsulating structure;extracellular matrix;extracellular space				0.192256	0.227613	0.92666	1.33117	Q07507	Q07507	Dermatopontin	DPT
28.5742	29.1839	32.2845	32.088	29.9562	30.7859	30.383	32.2816	26.7133	32.8138	25.9387	28.377	24.1174	27.7729	28.863	29.3859	29.6792	29.3045	32.7326	30.0493	29.0323	30.3134	28.5358	31.2467	31.6836	28.7628	30.5149	31.2958	31.9555	30.3763	30.9064	31.2853	29.6368	29.5372	30.6292	anatomical structure formation involved in morphogenesis;angiogenesis;apoptotic cell clearance;cell adhesion;cellular process;developmental process;endocytosis;establishment of localization;fertilization;import into cell;localization;phagocytosis;reproductive process;single fertilization;transport;vesicle-mediated transport	binding;cell adhesion molecule binding;integrin binding;lipid binding;modified amino acid binding;phosphatidylserine binding;phospholipid binding;protein binding;protein-containing complex binding;signaling receptor binding	acrosomal membrane;bounding membrane of organelle;cellular anatomical entity;collagen-containing extracellular matrix;cytoplasmic vesicle membrane;endoplasmic reticulum lumen;external encapsulating structure;external side of plasma membrane;extracellular exosome;extracellular matrix;extracellular membrane-bounded organelle;extracellular organelle;extracellular region;extracellular space;extracell…				0.0767703	0.111765	1.13839	1.82691	Q08431	Q08431	Lactadherin;Lactadherin short form;Medin	MFGE8
23.3507	22.3493	28.9133	30.6834	25.1717	23.2773	26.5132	30.8838	24.2134	29.431	22.2066	21.6842	20.0782	24.8022	22.3551	26.4493	21.6013	26.0808	30.507	27.081	26.7869	22.9884	26.5002	27.9767	27.8827	22.3646	24.3858	24.6678	26.6439	27.644	26.3122	25.9743	23.862	23.2173	28.5768	cellular component organization;cellular component organization or biogenesis;cellular process;external encapsulating structure organization;extracellular matrix organization;extracellular structure organization	binding;extracellular matrix structural constituent;extracellular matrix structural constituent conferring tensile strength;identical protein binding;protein binding;protein dimerization activity;protein homodimerization activity;structural molecule activity	cellular anatomical entity;collagen trimer;collagen type IX trimer;collagen-containing extracellular matrix;endoplasmic reticulum lumen;external encapsulating structure;extracellular matrix;extracellular region;extracellular space;FACIT collagen trimer;intracellular organelle lumen;membrane-enclosed lumen;organelle lumen;protein-containing complex	Protein digestion and absorption			0.265064	0.285257	1.07819	1.13376	Q14050	Q14050	Collagen alpha-3(IX) chain	COL9A3
26.4507	24.8852	29.9286	30.6872	26.1127	28.5021	26.9417	30.5939	25.5842	29.7729	22.0484	26.0403	20.1727	25.1494	24.4458	27.5549	25.6596	26.486	31.4722	27.4321	28.3937	22.7497	26.7246	28.2743	27.9121	22.2323	25.0777	30.7481	26.8599	28.3768	26.9945	28.0734	23.9823	22.6774	28.4426	anatomical structure development;cellular component organization;cellular component organization or biogenesis;cellular process;developmental process;external encapsulating structure organization;extracellular matrix organization;extracellular structure organization;skeletal system development;system development	binding;extracellular matrix structural constituent;extracellular matrix structural constituent conferring tensile strength;identical protein binding;protein binding;protein dimerization activity;protein homodimerization activity;structural molecule activity	cellular anatomical entity;collagen trimer;collagen type IX trimer;collagen-containing extracellular matrix;endoplasmic reticulum lumen;external encapsulating structure;extracellular matrix;extracellular region;extracellular space;FACIT collagen trimer;intracellular organelle lumen;membrane-enclosed lumen;organelle lumen;protein-containing complex	Protein digestion and absorption			0.710293	0.71453	0.347548	0.374684	Q14055	Q14055	Collagen alpha-2(IX) chain	COL9A2
22.538	24.1575	27.6032	28.3171	27.7774	26.6029	25.5994	27.5599	21.7663	27.88	23.0545	23.6504	20.5518	21.4493	25.303	25.8783	21.9083	26.5938	28.964	26.0358	25.8817	25.6066	25.0575	26.9254	26.6346	24.7648	27.707	26.8769	27.0325	23.223	24.1542	28.5292	26.0038	26.8267	26.3896	biosynthetic process;collagen biosynthetic process;collagen metabolic process;macromolecule metabolic process;metabolic process;nitrogen compound metabolic process;organic substance metabolic process;organonitrogen compound metabolic process;primary metabolic process;protein metabolic process;proteolysis	binding;carbohydrate derivative binding;collagen binding;enzyme activator activity;enzyme regulator activity;glycosaminoglycan binding;heparin binding;molecular function activator activity;molecular function regulator activity;peptidase activator activity;peptidase regulator activity;protein-containing complex binding;sulfur compound binding	cellular anatomical entity;extracellular exosome;extracellular membrane-bounded organelle;extracellular organelle;extracellular region;extracellular space;extracellular vesicle;membrane-bounded organelle;organelle;vesicle				0.0622248	0.106071	1.37186	1.93011	Q15113	Q15113	Procollagen C-endopeptidase enhancer 1	PCOLCE
23.9684	21.4958	29.6749	28.382	28.3877	29.2839	26.7902	29.3449	25.8223	29.0411	21.3155	25.7719	23.3158	25.9776	25.1964	26.2531	27.4191	28.7032	30.0182	26.4698	27.596	25.5401	25.0746	27.1774	29.2777	26.7189	28.5761	29.0623	30.4761	30.2972	28.1442	31.0464	28.3619	28.8824	28.9549	anatomical structure formation involved in morphogenesis;angiogenesis;biological regulation;cell adhesion;cell differentiation;cell population proliferation;cellular component organization;cellular component organization or biogenesis;cellular developmental process;cellular process;chondrocyte differentiation;developmental process;external encapsulating structure organization;extracellular matrix…	binding;cell adhesion molecule binding;collagen binding;extracellular matrix binding;extracellular matrix structural constituent;identical protein binding;integrin binding;protein binding;protein-containing complex binding;signaling receptor binding;structural molecule activity	basement membrane;cellular anatomical entity;collagen-containing extracellular matrix;external encapsulating structure;extracellular exosome;extracellular matrix;extracellular membrane-bounded organelle;extracellular organelle;extracellular region;extracellular space;extracellular vesicle;Golgi apparatus subcompartment;membrane;membrane-bounded organelle;organelle;organelle subcompartment;plasma …		+	Severe_Mild	0.0177459	0.0438621	1.88136	2.4957	Q15582	Q15582	Transforming growth factor-beta-induced protein ig-h3	TGFBI
24.209	23.3966	26.5382	28.6552	26.8193	25.4812	22.844	26.664	22.316	27.9281	22.2289	23.0349	19.553	21.4916	23.0106	21.9841	21.7256	24.6074	28.562	25.3274	24.8872	23.8122	25.5827	26.5434	27.8184	23.515	27.6492	26.2654	25.5481	24.8814	26.5953	27.1856	24.7281	21.9177	25.5751	anatomical structure development;anatomical structure formation involved in morphogenesis;angiogenesis;biological regulation;biomineral tissue development;bone growth;cell development;cellular developmental process;cellular process;chondrocyte development;defense response;developmental growth;developmental process;endochondral bone growth;growth;inflammatory response;multicellular organismal proc…	binding;cytokine receptor binding;enzyme binding;growth factor receptor binding;interleukin-2 receptor binding;protease binding;protein binding;signaling receptor binding	cellular anatomical entity;collagen-containing extracellular matrix;cytoplasmic vesicle lumen;external encapsulating structure;extracellular exosome;extracellular matrix;extracellular membrane-bounded organelle;extracellular organelle;extracellular region;extracellular space;extracellular vesicle;intracellular organelle lumen;membrane-bounded organelle;membrane-enclosed lumen;organelle;organelle …				0.0301255	0.0650256	1.64314	2.26615	Q16610	Q16610	Extracellular matrix protein 1	ECM1
25.4222	25.6241	27.5517	27.5766	25.2071	26.7488	25.669	28.3061	23.1424	28.0915	21.2859	23.261	21.5391	23.0199	24.1596	24.9175	24.7702	24.8474	28.4497	25.3472	24.0382	25.5416	24.2862	26.9659	27.3269	23.4707	25.7959	26.4442	26.555	26.0578	26.5668	26.1091	23.6373	24.4132	26.3137	aminoglycan metabolic process;carbohydrate derivative metabolic process;glycosaminoglycan metabolic process;hyaluronan metabolic process;macromolecule metabolic process;metabolic process;mucopolysaccharide metabolic process;nitrogen compound metabolic process;organic substance metabolic process;organonitrogen compound metabolic process	endopeptidase inhibitor activity;endopeptidase regulator activity;enzyme inhibitor activity;enzyme regulator activity;molecular function inhibitor activity;molecular function regulator activity;peptidase inhibitor activity;peptidase regulator activity;serine-type endopeptidase inhibitor activity	cellular anatomical entity;extracellular region				0.280787	0.300981	0.661331	1.09652	Q6UXX5	Q6UXX5	Inter-alpha-trypsin inhibitor heavy chain H6	ITIH6
25.6847	25.4424	29.3885	29.8982	28.4884	28.8687	23.4699	28.4176	20.879	29.9665	19.4006	24.5358	19.768	23.01	26.2594	27.4678	25.3725	26.9944	30.217	27.606	26.5713	27.5301	26.16	29.3729	28.932	26.5255	27.9333	27.1396	28.2374	26.0846	28.1627	28.0998	27.0385	26.8116	27.3837	biological process involved in interspecies interaction between organisms;biological regulation;cellular component organization;cellular component organization or biogenesis;cellular process;external encapsulating structure organization;extracellular matrix organization;extracellular structure organization;positive regulation of biological process;positive regulation of cell adhesion;positive reg…	binding;carbohydrate derivative binding;fibronectin binding;glycosaminoglycan binding;heparin binding;protein binding;sulfur compound binding	basement membrane;cellular anatomical entity;collagen-containing extracellular matrix;external encapsulating structure;extracellular matrix;extracellular region;interstitial matrix				0.034078	0.0646809	1.89607	2.21097	Q76M96	Q76M96	Coiled-coil domain-containing protein 80	CCDC80
28.5838	28.4975	30.995	31.5673	29.9376	30.0599	29.9582	27.6642	25.1206	31.3044	27.2151	27.6502	25.2708	25.1936	28.1599	30.0242	29.0104	29.2306	31.605	30.0398	28.3235	29.9699	28.1202	30.3217	30.5735	27.8901	30.0766	29.8735	29.4251	29.614	30.0243	28.7508	28.4298	28.3782	28.3748	biological regulation;cellular component organization;cellular component organization or biogenesis;cellular process;external encapsulating structure organization;extracellular matrix organization;extracellular structure organization;positive regulation of biological process;positive regulation of cell adhesion;positive regulation of cell-substrate adhesion;positive regulation of cellular process…		cellular anatomical entity;collagen-containing extracellular matrix;external encapsulating structure;extracellular matrix;extracellular region;extracellular space				0.172063	0.209467	0.763717	1.39591	Q7Z7G0	Q7Z7G0	Target of Nesh-SH3	ABI3BP
29.8193	30.2654	32.4687	33.1078	30.8429	31.5106	30.8209	31.7774	28.6267	32.8266	28.0277	29.496	24.9825	28.312	29.3863	31.0886	29.8215	30.0176	33.0397	30.773	29.5728	31.4733	29.6306	31.8044	32.2503	29.1802	31.009	31.1957	31.5875	32.1479	32.1379	31.4706	30.2568	30.1607	30.7915			cellular anatomical entity;extracellular exosome;extracellular membrane-bounded organelle;extracellular organelle;extracellular space;extracellular vesicle;membrane-bounded organelle;organelle;vesicle				0.101339	0.140486	0.909487	1.68544	Q8IUL8	Q8IUL8	Cartilage intermediate layer protein 2;Cartilage intermediate layer protein 2 C1;Cartilage intermediate layer protein 2 C2	CILP2
20.3288	23.0887	27.687	27.5198	28.7395	24.2537	23.7567	23.7564	21.347	26.3954	21.4624	22.3151	20.3021	22.7185	23.8188	24.1127	22.2455	26.205	28.7781	26.7619	27.0991	25.2356	22.2473	27.129	27.2418	25.2105	27.5546	25.3068	27.6734	26.7438	25.1716	27.9563	27.0687	26.0685	23.7543	amide metabolic process;biological regulation;macromolecule metabolic process;metabolic process;negative regulation of biological process;negative regulation of biosynthetic process;negative regulation of cellular biosynthetic process;negative regulation of cellular metabolic process;negative regulation of cellular process;negative regulation of DNA-templated transcription;negative regulation of …	binding;calmodulin binding;carboxypeptidase activity;catalytic activity;catalytic activity, acting on a protein;cation binding;collagen binding;DNA binding;DNA-binding transcription factor activity;DNA-binding transcription factor activity, RNA polymerase II-specific;DNA-binding transcription repressor activity;DNA-binding transcription repressor activity, RNA polymerase II-specific;double-strand…	cellular anatomical entity;collagen-containing extracellular matrix;cytoplasm;external encapsulating structure;extracellular exosome;extracellular matrix;extracellular membrane-bounded organelle;extracellular organelle;extracellular region;extracellular space;extracellular vesicle;intracellular membrane-bounded organelle;intracellular organelle;membrane-bounded organelle;nucleus;organelle;vesicle		+	Severe_Mild	0.00221197	0.0184	2.40237	3.31877	Q8IUX7;Q8N436	Q8IUX7	Adipocyte enhancer-binding protein 1	AEBP1
28.7895	27.9069	31.6198	33.008	30.2066	31.6132	30.0744	31.4931	25.5851	32.2998	28.1718	29.2404	23.6161	26.8809	28.6777	29.8071	28.8634	29.7808	33.5631	30.3646	29.6345	29.907	29.358	31.4212	31.946	28.7561	30.7255	31.5909	30.8394	30.08	31.5322	31.2919	29.9177	29.0768	30.8373	anatomical structure development;animal organ development;biological regulation;cell death;cell differentiation;cellular developmental process;cellular process;chorionic trophoblast cell differentiation;developmental process;macromolecule metabolic process;metabolic process;negative regulation of biological process;negative regulation of BMP signaling pathway;negative regulation of cell communica…	binding;catalytic activity;catalytic activity, acting on a protein;endopeptidase activity;growth factor binding;hydrolase activity;identical protein binding;molecular function activator activity;molecular function regulator activity;peptidase activity;protein binding;serine hydrolase activity;serine-type endopeptidase activity;serine-type peptidase activity	cellular anatomical entity;collagen-containing extracellular matrix;cytosol;external encapsulating structure;extracellular exosome;extracellular matrix;extracellular membrane-bounded organelle;extracellular organelle;extracellular region;extracellular space;extracellular vesicle;membrane;membrane-bounded organelle;organelle;plasma membrane;vesicle				0.0474131	0.0848462	1.32474	2.05944	Q92743	Q92743	Serine protease HTRA1	HTRA1
27.2103	28.5649	32.7851	34.7174	33.2255	32.5038	31.4509	30.8823	26.8424	34.2491	28.9168	29.0455	26.7372	26.0529	30.3225	31.1191	30.2624	31.7072	33.6659	31.8704	29.4902	32.8839	31.0659	32.9597	32.681	30.6436	33.0269	32.3168	30.1806	29.3995	33.4012	31.5479	29.7936	28.9547	30.8031	immune response;immune system process;response to stimulus	binding;carbohydrate binding;cargo receptor activity;polysaccharide binding;scavenger receptor activity	cellular anatomical entity;collagen-containing extracellular matrix;external encapsulating structure;extracellular matrix;extracellular space				0.148682	0.185977	1.08564	1.47878	Q92954	Q92954	Proteoglycan 4;Proteoglycan 4 C-terminal part	PRG4
22.5754	23.481	24.6739	25.4166	26.4283	24.2497	25.1448	24.6985	21.3567	28.6547	20.9722	22.925	19.4252	21.8517	24.1688	22.8206	21.3237	26.3832	31.2089	23.4545	24.2931	23.2181	24.7927	23.1151	28.097	22.4493	28.1092	27.3534	26.5683	24.4529	27.9463	26.5096	26.9434	23.6572	25.8936	amide metabolic process;aminoglycan catabolic process;aminoglycan metabolic process;biological process involved in interaction with host;biological process involved in interspecies interaction between organisms;biological process involved in symbiotic interaction;biological regulation;carbohydrate derivative catabolic process;carbohydrate derivative metabolic process;catabolic process;defense res…	binding;carbohydrate derivative binding;catalytic activity;cation binding;glycosaminoglycan binding;hydrolase activity;hydrolase activity, acting on carbon-nitrogen (but not peptide) bonds;hydrolase activity, acting on carbon-nitrogen (but not peptide) bonds, in linear amides;ion binding;metal ion binding;molecular transducer activity;N-acetylmuramoyl-L-alanine amidase activity;pattern recognitio…	cellular anatomical entity;extracellular exosome;extracellular membrane-bounded organelle;extracellular organelle;extracellular region;extracellular vesicle;membrane;membrane-bounded organelle;organelle;vesicle		+	Severe_Mild	0.0129383	0.0377391	2.07115	2.62785	Q96PD5;CON__ENSEMBL:ENSBTAP00000016285	Q96PD5	N-acetylmuramoyl-L-alanine amidase	PGLYRP2
24.178	22.4952	24.1028	24.8601	22.789	24.708	25.2131	22.4477	24.7019	25.9063	22.0075	21.4077	20.1821	20.85	22.9351	22.4036	23.6477	25.9094	23.1985	23.4178	25.3812	22.7497	23.3783	24.3402	22.403	26.2182	22.4316	27.1316	26.9329	26.5708	24.3651	27.8897	26.4648	28.034	28.9966	cell adhesion;cell differentiation;cellular component organization;cellular component organization or biogenesis;cellular developmental process;cellular process;collagen fibril organization;developmental process;endodermal cell differentiation;external encapsulating structure organization;extracellular matrix organization;extracellular structure organization;supramolecular fiber organization	extracellular matrix structural constituent;extracellular matrix structural constituent conferring tensile strength;structural molecule activity	anchoring collagen complex;cellular anatomical entity;collagen trimer;collagen type XII trimer;collagen-containing extracellular matrix;endoplasmic reticulum lumen;external encapsulating structure;extracellular exosome;extracellular matrix;extracellular membrane-bounded organelle;extracellular organelle;extracellular region;extracellular space;extracellular vesicle;FACIT collagen trimer;intracell…	Protein digestion and absorption	+	Severe_Mild	0.0060715	0.0351111	1.91375	2.93237	Q99715	Q99715	Collagen alpha-1(XII) chain	COL12A1
26.0417	25.835	28.1178	25.9811	26.7651	24.0622	23.7824	28.1189	21.9314	27.9102	21.6157	22.2965	20.1648	21.043	25.6844	26.6088	22.0863	22.9643	28.0657	24.3384	25.1073	26.7699	23.1228	27.2583	27.2288	24.8673	26.8362	26.7379	25.5792	23.8943	24.7281	26.8298	25.8545	23.5654	25.4735	anatomical structure development;animal organ development;antifungal humoral response;antifungal innate immune response;antimicrobial humoral response;biological process involved in interspecies interaction between organisms;biological regulation;cell differentiation;cell surface receptor signaling pathway;cellular developmental process;cellular lipid metabolic process;cellular metabolic process;…	binding;protein binding;signaling receptor binding	cellular anatomical entity;collagen-containing extracellular matrix;cytoplasmic vesicle lumen;external encapsulating structure;extracellular matrix;extracellular region;extracellular space;intracellular organelle lumen;membrane-enclosed lumen;organelle lumen;platelet dense granule lumen;secretory granule lumen;vesicle lumen				0.114426	0.156312	1.16165	1.62151	Q99969	Q99969	Retinoic acid receptor responder protein 2	RARRES2
24.1723	26.0306	28.0587	32.269	23.1428	25.4838	28.5618	25.3953	25.1003	25.7959	22.3739	23.4896	20.9152	20.7356	23.6586	26.19	28.3177	25.4188	26.0793	26.4397	25.4641	29.1067	28.5852	27.9018	28.2339	22.9685	26.7033	29.7287	25.8777	27.6617	26.8129	24.7201	25.3414	30.4207	28.5243	anatomical structure development;biological regulation;biomineral tissue development;bone mineralization;developmental process;negative regulation of biological process;negative regulation of biomineral tissue development;negative regulation of cell communication;negative regulation of cellular process;negative regulation of developmental process;negative regulation of response to stimulus;negati…	binding;calcium ion binding;cation binding;ion binding;metal ion binding	cell projection;cellular anatomical entity;collagen-containing extracellular matrix;external encapsulating structure;extracellular matrix;extracellular space				0.0363652	0.0667755	1.80847	2.1816	Q9BXN1	Q9BXN1	Asporin	ASPN
26.919	28.886	32.4816	32.9923	30.6923	30.1178	29.6022	31.0399	26.0383	31.9599	25.4088	26.9002	21.9344	26.5006	28.2863	29.1123	28.8856	29.1844	32.3989	30.306	28.6607	29.5287	29.0245	31.3911	30.2173	27.8898	30.2745	29.9544	30.2226	27.5862	29.9488	28.1185	28.998	28.5834	27.9181	biological regulation;cell communication;cell-cell signaling;cellular process;regulation of biological process;signaling	binding;growth factor binding;protein binding	cellular anatomical entity;extracellular space				0.317212	0.335743	0.752861	1.01559	Q9BYJ0	Q9BYJ0	Fibroblast growth factor-binding protein 2	FGFBP2
32.2835	30.0376	33.1898	32.4473	24.2187	32.1696	31.7906	24.5442	20.1851	33.6309	21.3831	30.0955	20.3546	20.8686	21.8214	30.6695	23.114	30.9894	34.1729	30.0417	29.7865	30.1592	23.4033	30.9378	31.2282	22.4743	25.7628	31.8327	33.5164	33.374	24.4787	25.9881	30.7619	30.5295	31.3338	biological process involved in interspecies interaction between organisms;biological regulation;cell cycle G1/S phase transition;cell cycle phase transition;cell cycle process;cellular process;defense response;defense response to other organism;defense response to symbiont;defense response to virus;G1/S transition of mitotic cell cycle;immune response;immune system process;innate immune response;…	catalytic activity;catalytic activity, acting on a protein;cysteine-type deubiquitinase activity;cysteine-type endopeptidase activity;cysteine-type peptidase activity;deubiquitinase activity;endopeptidase activity;hydrolase activity;peptidase activity;ubiquitin-like protein peptidase activity	cellular anatomical entity;cytosol;intracellular membrane-bounded organelle;intracellular organelle;membrane-bounded organelle;nucleus;organelle;perinuclear region of cytoplasm				0.201982	0.234526	1.96597	1.30185	Q9HBJ7	Q9HBJ7	Ubiquitin carboxyl-terminal hydrolase 29	USP29
23.9569	21.2779	24.3707	27.608	27.6531	26.9828	25.0098	24.7243	22.3119	26.7879	23.3084	23.6084	20.462	21.2438	24.3022	23.5853	23.7148	26.4326	29.7426	22.8435	25.4129	25.6709	23.3223	26.7745	27.1997	23.8474	27.4991	25.9363	26.2321	22.9733	27.6254	26.0388	25.6158	23.4201	26.3192	axonal fasciculation;cell projection organization;cell recognition;cellular component organization;cellular component organization or biogenesis;cellular process;neuron projection development;neuron projection fasciculation;neuron recognition;plasma membrane bounded cell projection organization	binding;calcium ion binding;cation binding;ion binding;metal ion binding	cellular anatomical entity;extracellular exosome;extracellular membrane-bounded organelle;extracellular organelle;extracellular vesicle;membrane-bounded organelle;organelle;vesicle				0.054512	0.094963	1.37822	1.99363	Q9NQ79	Q9NQ79	Cartilage acidic protein 1	CRTAC1
21.7814	24.0639	28.7189	30.0772	27.3044	27.551	27.4185	28.367	20.6307	28.7704	21.4215	20.5448	20.1593	23.0821	26.1634	25.6003	24.632	25.9075	29.1381	25.6502	25.026	27.449	26.2033	29.5318	28.3219	26.1812	27.2393	27.452	27.9791	25.1064	27.6834	27.8494	25.8874	26.3499	27.2512	anatomical structure formation involved in morphogenesis;angiogenesis;biological regulation;cell communication;cell differentiation;cell surface receptor signaling pathway;cell-cell signaling;cellular developmental process;cellular process;developmental process;enzyme-linked receptor protein signaling pathway;regulation of biological process;regulation of cellular process;signal transduction;sign…	binding;protein binding;signaling receptor binding	cellular anatomical entity;collagen-containing extracellular matrix;cytoplasmic vesicle;external encapsulating structure;extracellular exosome;extracellular matrix;extracellular membrane-bounded organelle;extracellular organelle;extracellular space;extracellular vesicle;intracellular membrane-bounded organelle;intracellular organelle;intracellular vesicle;membrane-bounded organelle;organelle;secr…				0.0260274	0.0585143	1.95454	2.33072	Q9UKU9;Q8NI99;O95841	Q9UKU9	Angiopoietin-related protein 2	ANGPTL2
23.6538	25.6401	28.9614	29.3432	28.1849	28.5427	27.1604	28.0231	21.7024	29.4859	22.7004	24.546	20.5086	20.4818	25.9698	27.0514	26.0679	27.3411	29.4315	26.8964	25.5853	27.1813	25.7302	28.4868	28.4015	25.4455	27.7858	27.8458	28.1538	25.0983	27.7033	27.5988	25.7622	26.2871	26.7262	cellular process;cellular response to chemical stimulus;cellular response to cytokine stimulus;cellular response to leukemia inhibitory factor;cellular response to organic substance;cellular response to stimulus;response to chemical;response to cytokine;response to leukemia inhibitory factor;response to organic substance;response to stimulus	binding;carbohydrate derivative binding;collagen binding;enzyme activator activity;enzyme regulator activity;glycosaminoglycan binding;heparin binding;molecular function activator activity;molecular function regulator activity;peptidase activator activity;peptidase regulator activity;protein-containing complex binding;sulfur compound binding	cellular anatomical entity;extracellular region				0.128429	0.171407	1.21226	1.55945	Q9UKZ9	Q9UKZ9	Procollagen C-endopeptidase enhancer 2	PCOLCE2
24.0833	23.997	28.6003	29.2294	26.9957	27.0889	24.7522	26.4662	20.239	28.6292	20.7609	22.3114	19.3822	22.7014	23.8523	24.4675	22.75	25.796	29.2851	26.8496	25.9432	25.6264	24.8018	27.356	27.4152	25.2317	26.877	26.5653	27.2664	26.3567	27.5238	26.0274	25.6606	25.7888	26.1807	biological regulation;multicellular organismal process;ossification;positive regulation of biological process;positive regulation of cell population proliferation;positive regulation of cellular process;regulation of biological process;regulation of cell population proliferation;regulation of cellular process	binding;carbohydrate binding;growth factor activity;molecular function activator activity;molecular function regulator activity;protein binding;receptor ligand activity;signaling receptor activator activity;signaling receptor binding;signaling receptor regulator activity	cellular anatomical entity;cytoplasm;extracellular region;extracellular space		+	Severe_Mild	0.0139447	0.0381538	1.95377	2.59682	Q9Y240	Q9Y240	C-type lectin domain family 11 member A	CLEC11A

## Sheet: Ref Meta Data
Manuscript ref number	Tissue Data Reference	Plasma Data Reference	Grade	Severity	Sex	Age	Disc Level
1	LFQ Intensity A3	DIBBP01_13	4.36	Mild	F	35	L5/S1
2	LFQ Intensity A36	DIBBP01_36	4.8	Mild	F	44.08	L5/S1
3	LFQ Intensity A8	DIBBP01_32	6	Mild	F	46	L5/S1
4	LFQ Intensity A28	DIBBP01_18	6	Mild	F	55.42	L5/S1
5	LFQ Intensity A7	DIBBP01_2	6	Mild	M	48	L4/5
6	LFQ Intensity A10	DIBBP01_21	6	Mild	F	35	L4/5
7	LFQ Intensity A16	DIBBP01_11	6	Mild	F	41.03	L4/5
8	LFQ Intensity A34	DIBBP01_9	6	Mild	M	61.4	L4/5
9	LFQ Intensity A39	DIBBP01_39	6	Mild	M	46	L4/5
10	LFQ Intensity A12	DIBBP01_25	6.55	Mild	M	39.04	L4/5
11	LFQ Intensity A17	DIBBP01_23	6.55	Mild	F	41.16	L4/5
12	LFQ Intensity A18	DIBBP01_14	6.55	Mild	M	45.39	L5/S1
13	LFQ Intensity A37	DIBBP01_38	6.55	Mild	M	29	L5/S1
14	LFQ Intensity A38	DIBBP01_4	6.55	Mild	M	31	L4/5
15	LFQ Intensity A5	DIBBP01_8	6.67	Mild	F	36.1	L4/5
16	LFQ Intensity A14	DIBBP01_1	7	Mild	F	84	L5/S1
17	LFQ Intensity A33	DIBBP01_24	7	Mild	F	35	L4/5
18	LFQ Intensity A6	DIBBP01_34	7.2	Mild	M	30	L5/S1
19	LFQ Intensity A11	DIBBP01_7	9.6	Severe	F	41	L4/5
20	LFQ Intensity A15	DIBBP01_17	9.6	Severe	M	35	L5/S1
21	LFQ Intensity A20	DIBBP01_29	9.6	Severe	F	40.46	L5/S1
22	LFQ Intensity A24	DIBBP01_20	9.6	Severe	F	44.02	L4/5
23	LFQ Intensity A27	DIBBP01_27	9.6	Severe	M	39	L5/S1
24	LFQ Intensity A30	DIBBP01_12	9.6	Severe	F	51.08	L5/S1
25	LFQ Intensity A32	DIBBP01_10	9.6	Severe	M	35	L5/S1
26	LFQ Intensity A23	DIBBP01_40	9.82	Severe	M	31.4	L4/5
27	LFQ Intensity A26	DIBBP01_31	9.82	Severe	M	42	L4/5
28	LFQ Intensity A31	DIBBP01_28	9.82	Severe	M	42.1	L5/S1
29	LFQ Intensity A1	DIBBP01_15	10.8	Severe	M	39	L4/5
30	LFQ Intensity A9	DIBBP01_22	10.8	Severe	M	28	L5/S1
31	LFQ Intensity A13	DIBBP01_37	10.8	Severe	M	49.41	L5/S1
32	LFQ Intensity A19	DIBBP01_33	10.8	Severe	M	42	L4/5
33	LFQ Intensity A21	DIBBP01_6	10.8	Severe	F	35	L4/5
34	LFQ Intensity A35	DIBBP01_26	10.8	Severe	F	38	L4/5
35	LFQ Intensity A29	DIBBP01_35	10.91	Severe	F	35	L5/S1
