# Supplementary material for: Proteomic profiling of human plasma and intervertebral disc tissue reveals matrisomal, but not plasma, biomarkers of disc degeneration
Source: Arthritis Res Ther. 2025 Feb 10;27:28. doi: 10.1186/s13075-025-03489-9 (PMC11809052; doi:10.1186/s13075-025-03489-9)
Supplement: Supplementary file 3 — Supplementary Material 3: Title of the data: Differentially distributed proteins from mass spectrometry analyses of plasma from donors with severe and mild intervertebral disc degeneration. Description of the data: 1. List of Log2 protein intensities and differentially distributed proteins obtained from DIA SWATH mass spectrometry analyses of plasma from donors with severe and mild intervertebral disc degeneration. 2. Correlation analyses between plasma A2M and proteins changed in IVD tissue in response to degeneration progression. [file 13075_2025_3489_MOESM3_ESM.xlsx]

## Sheet: Plasma Mass Spec DE
1	2	3	4	5	6	7	8	9	10	11	12	13	14	15	16	17	18	19	20	21	22	23	24	25	26	27	28	29	30	31	32	33	34	35	Protein.Group	Protein.Ids	Protein.Names	Genes	ID	imputed	num_NAs	Log2 Fold Change Severe_vs_Mild_	P value Severe_vs_Mild
14.4305	14.1892	13.8511	14.2516	13.8319	14.0674	14.1378	13.9001	13.9633	13.7062	14.1977	13.695	13.9587	14.2301	14.2125	14.0268	14.0546	14.1971	14.4173	13.9103	14.1544	14.1316	14.1649	14.0844	14.2789	13.7256	14.049	14.0298	14.0724	14.1527	13.8817	13.894	14.3813	14.0631	14.0769	P04217	P04217	A1BG_HUMAN	A1BG	P04217	FALSE	0	0.0362959	0.593728
12.0619	14.1148	12.0201	12.5487	11.6166	13.5039	11.482	14.0172	11.7206	11.9847	13.7132	11.896	12.4177	11.4524	12.5809	12.834	12.6968	13.9076	12.3045	11.3081	11.3829	10.9955	11.2566	11.6138	11.7717	11.5382	13.365	11.6146	12.4991	11.4596	12.2048	11.8917	12.4214	11.6921	11.2627	P01023	P01023	A2MG_HUMAN	A2M	P01023	FALSE	0	-0.788209	0.00407575
4.70393	4.42965	2.11688	4.34183	4.77219	4.43142	4.85893	5.41631	4.76787	5.10014	4.5072	4.89929	2.66916	5.12609	4.73862	4.92123	4.77861	4.99042	4.69562	4.83414	5.25267	4.4458	4.68473	5.10198	5.01017	4.56779	4.41085	4.94564	4.88685	4.92647	4.89828	5.21699	5.03446	4.78772	5.13318	Q7Z7G0	Q7Z7G0	TARSH_HUMAN	ABI3BP	Q7Z7G0	TRUE	3	0.340896	0.107509
11.6733	6.53117	7.32533	11.6875	7.61893	7.30453	6.86314	7.75264	7.92206	7.69565	8.36436	11.0156	9.21724	9.16565	8.55506	7.41087	7.59242	8.50241	9.32537	8.55907	8.0431	7.17392	7.611	6.72514	7.06506	8.01953	10.6821	7.21048	7.3943	7.40867	7.54965	7.25347	7.89492	6.58877	6.8105	P60709;P63261	P63261;P60709	ACTB_HUMAN;ACTG_HUMAN	ACTB;ACTG1	P60709	FALSE	0	-0.73102	0.104835
5.15151	0.992998	3.19858	4.99833	5.03554	4.73194	5.11537	4.7004	5.25249	5.2286	5.1583	4.80182	2.40301	4.60507	5.19278	4.7816	5.03711	5.30022	5.50476	4.7892	5.05972	1.85699	0.733847	4.27138	4.81268	5.14119	4.6863	4.80958	4.98663	4.968	5.10031	4.95384	5.2092	4.62434	5.23158	Q76LX8	Q76LX8	ATS13_HUMAN	ADAMTS13	Q76LX8	TRUE	6	-0.0240026	0.952545
5.8747	7.51629	5.18772	6.65893	7.1471	7.07201	5.89163	1.80539	5.69471	6.57644	7.42622	6.8027	5.89746	6.1577	7.41009	5.71293	6.88394	6.0269	7.18136	6.3152	5.6589	6.63413	5.93734	5.58422	6.3616	5.71395	7.32741	5.9548	6.20073	6.31398	6.83992	7.7887	6.8832	5.85794	6.80549	Q15848	Q15848	ADIPO_HUMAN	ADIPOQ	Q15848	TRUE	1	0.224937	0.515176
12.6507	12.4732	12.5302	12.6471	12.5752	12.6813	12.722	13.0803	12.9717	12.3567	12.632	12.2156	12.3557	12.1803	12.5398	12.3962	12.4794	12.4229	12.5701	12.5029	12.8247	12.6896	12.4935	12.1472	12.7235	12.0001	12.238	12.3424	12.4686	12.6142	12.3099	11.9555	12.0668	12.8857	12.7731	P43652	P43652	AFAM_HUMAN	AFM	P43652	FALSE	0	-0.103191	0.261951
11.8062	12.0207	11.4586	11.1127	11.4943	11.5586	11.4961	11.1528	11.4555	11.765	12.0383	11.1848	11.277	11.3228	11.51	10.813	11.6572	11.6648	11.7505	11.371	11.2575	12.0987	11.7378	11.6504	11.3794	11.2016	11.9565	11.4442	11.2767	11.4631	11.5974	11.7442	11.1988	11.2558	11.959	P01019	P01019	ANGT_HUMAN	AGT	P01019	FALSE	0	0.0613242	0.556735
15.1265	15.0085	15.2408	14.8234	14.4793	15.3278	15.4068	15.5915	15.233	14.7036	15.2641	14.6096	15.2357	14.8194	15.2521	15.0154	15.1419	14.9888	15.4246	15.3729	15.3997	15.0719	15.1738	15.1432	14.7406	14.8675	15.0975	15.0372	15.0637	15.3667	15.2472	14.9694	15.3801	15.3043	15.3383	P02765	P02765	FETUA_HUMAN	AHSG	P02765	FALSE	0	0.105927	0.232119
5.58194	6.34413	5.84254	5.31623	6.45835	2.43738	5.60059	6.0626	6.29687	6.82275	5.85833	6.2376	6.22003	6.31518	2.50516	5.67532	2.95303	3.17716	5.59531	5.45582	6.13614	6.32883	6.29484	6.44613	5.97632	6.04858	5.94417	5.94898	2.51714	5.47017	6.07057	5.63243	6.4792	5.53194	6.13428	Q96NN9	Q96NN9	AIFM3_HUMAN	AIFM3	Q96NN9	TRUE	5	0.448391	0.273991
15.3933	14.3616	13.4978	14.112	15.0891	14.6497	13.7104	13.7808	14.3863	14.095	14.7454	14.1692	14.2283	14.8966	14.9457	13.8813	14.0953	15.444	14.8434	15.5751	14.0814	13.5726	14.8953	13.3471	14.0341	14.6171	14.4083	14.7294	14.0463	13.9825	14.5863	13.6961	14.2656	14.3065	14.8555	P02768	P02768	ALBU_HUMAN	ALB	P02768	FALSE	0	-0.071965	0.705485
6.19016	3.46	3.3386	6.35079	5.43896	5.51857	4.86431	6.07205	5.10205	4.7823	4.34567	6.01411	5.11021	5.02477	3.44179	4.68716	4.18008	4.87486	4.86066	4.8306	5.78153	5.56685	4.89012	3.44749	4.91	4.63035	6.27863	5.20495	4.8854	5.48086	4.82097	5.19962	4.20098	5.78485	4.72872	P04075	P04075;P05062;P09972	ALDOA_HUMAN	ALDOA	P04075	TRUE	4	0.0964279	0.721209
3.91004	3.79197	3.01583	4.17892	5.03188	4.80694	2.13929	3.01581	5.94241	2.06539	1.86216	3.83605	2.44353	3.17355	3.43984	2.86702	2.70821	5.38655	3.70453	4.83805	4.81451	5.64881	4.59379	3.43508	6.02334	4.52046	5.18386	5.58363	1.99411	4.71529	2.05466	0.852639	2.0961	2.87667	0.282346	P05062	P05062	ALDOB_HUMAN	ALDOB	P05062	TRUE	17	0.18451	0.708895
13.2585	13.448	13.7213	13.6327	13.3295	13.6202	13.7511	13.6303	13.5618	13.6545	13.6916	13.6754	13.7347	13.548	13.5235	13.6678	13.7206	13.5581	13.6881	13.8307	13.6776	13.4981	13.6614	13.9917	13.4281	13.6652	13.8556	13.7619	13.7375	13.7228	13.7218	13.8324	13.7693	13.7462	13.8409	P02760	P02760	AMBP_HUMAN	AMBP	P02760	FALSE	0	0.135145	0.0122022
5.83801	6.13175	5.88619	5.99155	6.18301	6.17619	5.78355	5.89299	6.02767	6.07597	6.15996	6.26717	6.27659	6.39341	6.17724	6.0264	6.34131	6.67723	6.2645	6.20874	5.86005	5.63228	6.10453	6.03062	6.4275	6.10544	6.34699	6.21128	6.19589	5.74319	5.91601	6.46946	6.24881	6.55305	6.26157	P15144	P15144	AMPN_HUMAN	ANPEP	P15144	FALSE	0	0.023638	0.774935
5.21995	5.01438	3.07528	5.01448	5.2188	5.78879	5.17389	5.4217	4.67934	4.65853	4.80523	4.64525	4.87809	5.24095	4.83801	4.74983	2.35254	5.07808	4.71658	4.96628	3.47779	3.77828	5.07934	5.23896	4.62276	4.93803	4.72719	5.09669	4.9658	4.93633	5.04822	5.2961	5.18913	4.75907	4.81572	Q16853	Q16853	AOC3_HUMAN	AOC3	Q16853	TRUE	4	0.0334558	0.882195
11.1829	10.3513	12.1782	11.1852	11.75	11.5412	11.5439	11.318	11.7824	11.9051	11.2748	12.1251	12.0193	11.8326	11.0671	12.0775	10.6445	11.7824	11.0568	12.1924	11.8908	11.5592	11.4592	11.2372	11.6403	11.8481	10.9858	12.1301	11.7289	10.8828	10.9355	11.578	11.2413	11.6882	11.4723	P02743	P02743	SAMP_HUMAN	APCS	P02743	FALSE	0	-0.0296207	0.84912
2.71184	3.21249	2.04601	4.66634	4.63049	2.30361	4.68065	4.68365	4.2703	4.91861	3.89012	4.45151	4.4599	4.36625	3.4754	2.33026	4.68252	3.68262	2.11362	4.06109	3.55966	3.63995	3.20282	5.24864	4.48017	5.16552	4.41585	4.84725	2.21636	1.04302	4.04513	1.70529	2.84744	4.64058	3.01614	Q9HDC9	Q9HDC9	APMAP_HUMAN	APMAP	Q9HDC9	TRUE	16	-0.315001	0.396145
14.7821	16.8164	14.1813	14.6527	15.0709	15.5241	14.1649	15.3582	16.2585	15.3575	15.1421	14.3609	15.5964	16.004	15.3952	15.1571	16.3809	15.9506	15.0026	14.6345	14.7359	15.5132	16.084	15.194	16.2306	15.1481	15.8583	16.0546	15.0273	14.6934	15.1767	15.1249	14.6345	16.2419	16.047	P02647	P02647	APOA1_HUMAN	APOA1	P02647	FALSE	0	0.0346908	0.878741
11.7548	13.6136	11.2667	11.7357	12.1184	13.0963	11.5869	12.9345	13.7105	12.851	12.2966	12.1257	13.0428	13.5639	11.7367	12.3018	13.4053	13.1766	11.6063	12.2296	12.1043	13.1717	13.6652	12.351	13.6194	12.4615	13.2655	13.2688	12.1386	11.5984	12.2934	11.9895	11.7867	13.3722	13.2632	P02652	P02652	APOA2_HUMAN	APOA2	P02652	FALSE	0	0.0259183	0.917924
13.5164	14.0202	13.3739	13.1041	13.4155	13.1795	12.926	13.6422	13.1987	13.8706	13.9398	13.7045	13.7579	14.0786	13.4504	12.418	13.7062	12.7593	13.4994	13.629	14.1139	13.3967	13.9156	12.7767	13.6149	13.8705	14.4497	14.7564	13.877	13.6456	14.1377	13.8722	13.2131	13.5423	13.6332	P06727	P06727	APOA4_HUMAN	APOA4	P06727	FALSE	0	0.31354	0.0477998
12.5341	13.4532	12.8931	12.3362	13.3125	13.1308	12.9412	13.1227	13.8607	13.8744	12.6055	13.4436	13.9333	13.6011	12.3316	12.7003	12.4411	11.4882	12.7911	12.6485	12.9547	13.1335	13.1355	13.2106	13.1328	12.8832	13.0753	12.9766	12.7496	12.3734	13.5515	12.6392	12.913	13.0316	13.0102	P04114	P04114	APOB_HUMAN	APOB	P04114	FALSE	0	-0.0466552	0.783439
10.1597	11.6286	9.75411	9.47968	9.78014	10.6266	9.94492	11.2961	11.453	10.646	9.62009	9.8342	10.9339	10.8779	9.29037	10.7648	11.0155	9.74395	9.10766	9.64826	10.5583	11.157	10.7423	10.5873	10.954	11.4333	10.8795	11.5924	9.95765	9.00864	10.5406	9.1661	9.74658	11.4691	11.0164	P02654	P02654	APOC1_HUMAN	APOC1	P02654	FALSE	0	0.0644686	0.807566
10.953	11.6113	10.3356	9.27028	10.5406	9.97689	10.4836	12.3481	11.9065	11.0242	9.19066	9.45235	11.5493	11.5566	8.41987	11.3827	10.8024	10.2522	8.79514	10.4009	11.5459	12.1302	11.3421	11.3473	11.0658	12.4597	11.4871	12.1594	9.76196	8.46557	10.9125	8.98663	9.91357	11.4507	11.6867	P02655	P02655	APOC2_HUMAN	APOC2	P02655	FALSE	0	0.204067	0.592983
12.8186	11.4761	11.9408	11.2957	12.2815	11.3537	12.6694	12.7924	11.9104	12.9377	10.8246	11.934	10.5263	10.9142	10.5118	12.7997	10.1433	12.1077	10.6779	12.1834	13.0807	13.6425	10.3151	11.519	10.665	13.3791	11.3472	13.0321	10.6783	9.97656	12.4692	9.86179	11.0045	11.357	11.4671	P02656	P02656	APOC3_HUMAN	APOC3	P02656	FALSE	0	-0.167401	0.635055
6.34829	7.20121	6.24423	0.798385	7.41027	6.81184	1.03113	9.26088	8.6649	6.39434	6.33133	2.17038	8.06447	7.90956	1.99007	8.03477	7.25665	6.7919	2.85115	6.01786	6.51805	7.93944	8.02063	7.92816	7.16628	8.11249	7.24176	8.85499	6.51829	5.53462	6.89215	6.15067	6.94674	8.33751	7.82684	P55056	P55056	APOC4_HUMAN	APOC4	P55056	TRUE	5	0.951926	0.186482
11.7522	12.4793	11.0214	10.6819	12.5694	12.1942	11.3421	11.3483	12.3646	12.7701	11.6399	12.2581	11.9172	12.3522	11.606	11.7813	12.1056	11.7455	12.116	11.5166	11.5752	11.3802	12.1809	11.1047	12.35	12.1885	12.5245	12.0956	11.7801	11.6838	12.0986	11.927	12.0855	11.8768	12.4697	P05090	P05090	APOD_HUMAN	APOD	P05090	FALSE	0	0.0534862	0.743133
10.3643	10.9746	10.3996	10.5253	10.0275	9.63485	10.2468	10.9845	11.6664	10.6975	9.37944	9.46961	11.0527	10.7784	9.49031	11.1915	11.0396	9.09478	9.89562	10.0672	11.3685	10.9522	10.9248	10.9249	10.6814	11.1639	10.176	10.4846	9.74807	9.21875	10.3858	10.2489	9.7813	11.4328	10.7958	P02649	P02649	APOE_HUMAN	APOE	P02649	FALSE	0	0.0954616	0.676654
6.98632	6.83031	6.28341	5.99977	7.09494	6.13933	6.85603	5.84302	6.69888	6.92719	5.61871	6.63304	6.76792	6.5828	6.36362	6.60979	6.48257	6.74962	6.23161	6.39177	6.43998	6.33449	6.47082	6.14565	6.39014	6.77703	6.47432	6.63385	6.26695	5.26341	6.75592	5.76513	6.28441	6.57232	6.4915	Q13790	Q13790	APOF_HUMAN	APOF	Q13790	FALSE	0	-0.191295	0.152939
11.9934	13.2924	12.1202	13.115	13.207	13.5689	13.5522	13.74	13.3124	13.4818	13.6153	13.5915	13.1499	13.3231	13.2899	13.565	13.3867	13.1979	13.47	13.581	13.1672	13.7403	13.4318	13.2592	13.5484	13.5544	12.6234	13.7478	13.3487	13.3567	13.6602	13.1715	12.3324	13.4628	13.5561	P02749	P02749	APOH_HUMAN	APOH	P02749	FALSE	0	0.103496	0.474888
7.86274	8.18066	8.10623	7.73213	7.59147	7.90042	7.69095	8.82114	9.06304	8.28966	7.90669	8.032	8.6714	8.71661	8.17909	9.09954	8.36939	8.15738	7.47955	7.56503	8.77386	9.11935	8.1435	8.73437	8.58968	8.17209	8.25656	8.77117	8.19556	8.04647	7.88169	7.53224	7.80181	9.19554	8.73721	O14791	O14791	APOL1_HUMAN	APOL1	O14791	FALSE	0	0.0510574	0.763017
10.6102	11.7234	9.97483	10.0167	10.4917	10.9338	10.0731	10.911	11.9987	11.1674	10.5519	10.7966	11.2806	11.5804	10.2937	10.3801	11.1944	11.0765	10.2536	10.4358	10.3963	10.9267	11.4486	10.5911	11.4818	11.0525	11.3527	11.4707	10.7339	10.0091	10.8983	10.0545	10.3385	10.8887	11.372	O95445	O95445	APOM_HUMAN	APOM	O95445	FALSE	0	-0.0302232	0.870569
10.4239	10.3086	10.0934	10.0935	10.3832	10.4094	10.2056	10.5026	10.4138	10.2837	10.2767	10.0991	10.2327	10.2081	10.3464	10.224	10.0967	10.3666	10.3249	10.3755	10.6247	10.2131	10.4058	10.432	10.4574	10.2008	10.1936	10.5299	10.4108	10.4262	10.2584	10.236	10.2787	10.2823	10.3783	O75882	O75882	ATRN_HUMAN	ATRN	O75882	FALSE	0	0.0786109	0.113606
12.9036	13.113	12.4216	12.5738	12.7189	13.0107	13.0142	12.6115	12.6838	12.7947	12.9191	12.9378	12.6864	12.6077	12.6447	12.9787	13.0575	12.528	12.8422	13.2272	12.4492	12.902	12.9183	12.5773	12.6371	12.7616	13.1337	12.7567	13.1517	12.7294	12.7441	13.2553	12.7673	12.7835	13.1886	P25311	P25311	ZA2G_HUMAN	AZGP1	P25311	FALSE	0	0.0828769	0.296052
6.74687	6.88125	6.21147	7.07514	6.5254	6.58406	6.94338	6.91541	6.63369	6.71715	6.40869	6.16619	6.83612	6.50975	6.23683	7.16072	6.40149	6.28415	6.84497	6.81408	6.66482	6.28515	7.00325	7.53301	6.7	6.80815	6.83669	6.87392	6.73946	6.61414	6.67348	6.68482	7.14909	6.20114	6.46304	P61769	P61769	B2MG_HUMAN	B2M	P61769	FALSE	0	0.133868	0.207604
9.09825	10.0868	9.57869	9.04685	9.91952	9.88767	9.571	9.46978	10.2277	10.208	9.28279	10.1541	10.5259	9.86351	8.94523	9.21362	9.19706	8.18737	9.33556	9.35065	9.5549	9.59988	9.58594	9.64757	9.77475	9.40282	9.71385	9.36059	9.48132	8.71604	10.2032	9.31304	9.48075	9.44101	9.3802	O94812	O94812	BAIP3_HUMAN	BAIAP3	O94812	FALSE	0	-0.090614	0.566829
8.83337	8.73173	9.19202	8.60177	8.76788	9.30141	8.45005	9.33095	9.361	8.86882	8.88737	8.89189	9.0832	9.07313	8.77846	9.14966	8.81181	9.22753	9.18202	9.24664	9.19657	8.56337	9.39797	9.31821	9.04205	8.93986	8.95825	9.08544	8.98131	8.91344	8.57963	8.75318	8.99825	9.04666	8.8206	P06276	P06276	CHLE_HUMAN	BCHE	P06276	FALSE	0	0.0379317	0.662231
7.91459	8.18294	7.63822	7.80589	8.36715	8.24488	8.39256	7.83743	8.10279	8.24641	8.10073	8.29704	7.8591	8.57001	7.90579	8.30863	7.9929	8.22533	8.05565	8.27838	8.19494	8.32459	8.03149	7.92293	7.97374	8.55007	8.63816	8.09645	8.0695	7.47529	8.33149	8.38862	8.23614	8.10795	8.06799	Q6ZN30	Q6ZN30	BNC2_HUMAN	BNC2	Q6ZN30	FALSE	0	0.0506871	0.568857
5.02627	5.15391	3.49361	4.54018	3.13756	3.21375	5.06517	4.85799	5.51665	4.91578	5.4361	5.04795	4.60891	4.80484	5.52646	5.09388	4.24162	5.23732	5.11421	5.34071	4.98291	3.03216	5.03155	5.51761	5.37668	2.42026	5.06702	4.96419	2.78806	5.45426	1.50705	4.2981	3.21497	4.84279	5.39659	Q10588	Q10588	BST1_HUMAN	BST1	Q10588	TRUE	8	-0.344184	0.319449
9.3666	8.78151	9.09062	8.54606	9.24782	9.18558	9.18369	9.41647	9.44013	8.9951	9.33991	8.7178	9.37748	9.22601	9.1682	9.05006	9.0767	9.72307	8.97885	9.3937	9.41703	9.30145	9.57978	8.92826	9.22777	9.46144	9.28545	9.36894	9.35756	9.10332	9.25153	9.11295	9.058	8.72188	9.04412	P43251	P43251	BTD_HUMAN	BTD	P43251	FALSE	0	0.0483603	0.58595
9.1395	8.33976	7.95919	8.64268	8.1817	7.39056	7.62075	8.90934	8.02904	7.39279	7.09198	9.2562	6.35697	7.32632	7.57149	7.32198	6.80656	8.3849	7.40483	7.39047	7.77067	7.05337	6.7735	7.6729	6.78725	7.46869	8.8957	7.52095	7.33192	6.57747	8.33862	7.18328	7.52451	6.72278	8.01207	P02745	P02745	C1QA_HUMAN	C1QA	P02745	FALSE	0	-0.436427	0.0746901
8.47449	7.64866	7.26066	7.98854	7.41116	6.77205	6.90307	8.23854	7.46842	6.53399	6.55416	8.57315	6.18965	6.51833	7.01495	6.8382	6.0797	7.7709	6.79027	6.69587	7.21235	6.26674	5.9083	6.84034	6.08599	7.02687	8.25012	6.82158	6.56854	6.21792	7.6348	6.44212	6.85209	6.3024	7.25854	P02746	P02746	C1QB_HUMAN	C1QB	P02746	FALSE	0	-0.460486	0.0508741
10.281	9.53031	8.73237	9.74754	9.20885	8.46846	8.74025	10.0056	9.15711	8.27512	8.15798	10.2542	7.28886	8.35966	8.73746	8.40481	7.77491	9.50385	8.64261	8.33328	8.84401	8.08507	7.47519	8.60374	7.62319	8.77655	10.1061	8.47211	8.23912	7.668	9.44802	8.13921	8.72189	7.74506	8.90744	P02747	P02747	C1QC_HUMAN	C1QC	P02747	FALSE	0	-0.463173	0.0788425
10.4619	10.3286	10.6873	10.6221	10.5886	10.4225	10.7836	10.6089	10.5025	10.5118	10.4992	10.6822	10.4619	10.6642	10.4733	10.7251	10.3601	10.5888	10.4193	10.6484	10.6022	10.5861	10.6199	10.1468	10.5027	10.5103	10.5956	10.5222	10.558	10.5022	10.4267	10.3733	10.7755	10.581	10.4121	P00736	P00736	C1R_HUMAN	C1R	P00736	FALSE	0	-0.0374287	0.464059
8.1148	8.3334	8.0997	8.01193	7.87022	8.3913	8.22068	7.98525	7.92577	8.01982	8.22918	8.03418	8.00648	8.11082	8.29587	8.30241	8.21252	8.26459	8.2476	8.10614	8.20138	7.78068	8.36212	8.39526	8.05587	8.14125	8.26261	8.37595	8.1752	8.16337	7.9956	8.16293	8.37715	8.25263	8.22871	Q9NZP8	Q9NZP8	C1RL_HUMAN	C1RL	Q9NZP8	FALSE	0	0.0582625	0.311665
11.6913	11.6682	11.8233	11.7846	11.6818	11.7092	11.9289	11.7293	11.7459	11.6985	11.7773	11.7269	11.7226	11.8378	11.7275	11.8746	11.7382	11.7605	11.6075	11.8634	11.7518	11.6986	11.9102	11.4393	11.7266	11.5084	11.7574	11.7078	11.7588	11.8898	11.6349	11.6823	11.9946	11.8079	11.5915	P09871	P09871	C1S_HUMAN	C1S	P09871	FALSE	0	-0.0316841	0.485067
9.95688	9.66419	9.74235	9.6954	9.84768	9.84608	9.8433	9.7313	9.76574	9.51431	9.90522	9.64898	9.72885	9.70318	9.94707	9.75278	9.76159	9.98857	10.0509	9.9557	9.78531	9.89452	9.8034	9.78812	9.87793	9.75634	9.87399	9.98242	9.86473	9.68666	9.73047	9.91824	9.92187	9.68282	9.72675	P06681	P06681	CO2_HUMAN	C2	P06681	FALSE	0	0.060997	0.190001
15.555	15.3463	15.9649	15.7757	15.4716	15.59	15.465	15.7906	15.7914	15.7201	15.6063	15.7141	15.7041	15.5671	15.5424	15.7603	15.4353	15.5321	15.6293	15.4963	16.0932	15.6409	15.3887	15.5877	15.621	15.5023	15.5298	16.0027	15.5609	16.0103	15.3855	15.7878	15.6124	15.7213	15.6886	P01024	P01024	CO3_HUMAN	C3	P01024	FALSE	0	0.0327184	0.621147
13.0191	13.27	14.2362	13.968	13.9938	12.8737	13.4958	14.3862	13.2441	13.9754	13.1545	13.6856	14.6088	13.2772	12.934	13.7156	14.0846	13.844	13.1355	13.5318	13.834	12.6751	14.2454	14.1937	13.7993	13.6097	13.9498	13.8196	13.7438	14.0115	13.0322	13.5133	14.0599	13.5919	13.6951	P0C0L4	P0C0L4;P0C0L5	CO4A_HUMAN	C4A	P0C0L4	FALSE	0	0.0193433	0.903276
9.79298	11.4023	12.1971	11.7011	11.1527	11.0835	10.9472	12.0519	12.1488	11.5915	11.0473	11.1766	12.4311	11.1253	9.7313	10.94	11.2	11.3322	11.7766	11.5838	11.4014	10.751	11.8951	11.8293	12.0429	11.1222	10.7152	11.7397	10.7493	10.9457	11.1358	11.8706	11.7164	11.0456	10.7016	P0C0L5	P0C0L5	CO4B_HUMAN	C4B_2	P0C0L5	FALSE	0	0.0735394	0.721852
12.6694	11.8404	12.7627	12.7955	12.968	12.4746	12.338	12.0721	12.6503	12.6819	11.9979	12.5897	12.6088	12.4481	12.2438	12.6593	12.1911	12.4728	12.4821	12.5554	12.5427	12.3044	11.8149	12.684	12.47	12.6786	12.0036	13.187	12.6875	11.7458	12.5174	12.6365	12.3922	12.7634	12.4159	P04003	P04003	C4BPA_HUMAN	C4BPA	P04003	FALSE	0	-0.00662144	0.952811
9.60672	8.81798	9.72531	9.67215	9.76377	9.51474	9.37739	9.12377	9.64117	9.74128	9.0411	9.5964	9.53178	9.43637	9.33883	9.60178	9.15113	9.49612	9.53167	9.57771	9.28383	9.20621	9.04447	9.50317	9.54346	10.0799	9.06001	10.161	9.72533	8.86689	9.59553	9.73553	9.4162	9.44574	9.42286	P20851	P20851	C4BPB_HUMAN	C4BPB	P20851	FALSE	0	0.028001	0.7885
11.7554	11.5309	11.8813	11.8089	11.9134	11.817	11.7792	11.5926	11.6454	11.705	11.6043	11.836	11.9206	11.6911	11.9792	11.5288	11.6722	11.9326	11.7909	11.9702	11.8941	11.4683	11.7813	11.9009	11.8898	11.7789	11.9652	11.8782	11.9248	11.6886	11.6555	12.0133	11.8685	11.7119	11.6422	P01031	P01031	CO5_HUMAN	C5	P01031	FALSE	0	0.0578717	0.285763
10.7685	10.6952	10.7812	10.9006	10.7905	10.6141	10.6784	10.5265	10.4459	10.6291	10.6219	10.5718	10.5216	10.6273	10.8491	10.8659	10.8903	10.506	10.8314	10.731	10.4771	10.4708	10.69	10.857	10.5511	10.3714	10.5898	10.5169	10.81	10.7748	10.5925	10.6653	10.8744	10.8185	10.6755	P13671	P13671	CO6_HUMAN	C6	P13671	FALSE	0	-0.0178589	0.747061
10.6647	10.5916	10.0798	10.6967	10.6532	10.8727	9.59503	10.6247	10.6944	10.0215	10.8641	10.541	9.9913	10.4577	10.864	10.473	10.6092	10.4043	10.6852	10.1048	10.7114	10.1201	10.2842	9.9801	10.295	9.54396	10.6108	10.8059	11.1225	10.2201	10.7768	10.4282	10.7305	10.5365	10.4734	P10643	P10643	CO7_HUMAN	C7	P10643	FALSE	0	-0.0462401	0.708415
9.31965	9.25354	9.72889	9.33105	9.18562	9.02571	9.38043	8.84823	8.94984	9.36883	9.27563	9.17931	9.57092	9.42067	9.49398	9.51192	9.21843	9.34018	9.15457	9.44597	9.24943	9.14429	9.24122	9.17434	9.65166	9.07817	9.23166	9.19338	9.48526	9.14814	9.07733	9.04137	9.21981	9.25919	9.2386	P07357	P07357	CO8A_HUMAN	C8A	P07357	FALSE	0	-0.0628401	0.361546
9.78876	9.84687	10.1771	9.7749	9.54018	9.56901	9.998	9.25225	9.21166	9.90608	9.90445	9.54684	9.99273	9.94482	9.99083	9.84256	9.81139	9.92103	9.83109	9.89803	9.66264	9.55504	9.83016	9.62897	10.1326	9.42768	9.83651	9.57143	9.99733	9.77808	9.68189	9.62908	9.78253	9.68809	9.66376	P07358	P07358	CO8B_HUMAN	C8B	P07358	FALSE	0	-0.0379819	0.626642
10.0611	10.2834	10.4772	9.99108	9.88945	9.69191	10.2739	9.56197	9.60725	10.2402	10.2536	9.97672	10.2952	10.3617	10.3281	10.1825	9.76931	10.3136	10.0891	10.2396	9.98366	9.87032	10.0178	9.92905	10.3647	9.65126	10.2277	9.9078	10.2197	10.0454	9.51738	9.8302	9.9963	9.95469	10.0528	P07360	P07360	CO8G_HUMAN	C8G	P07360	FALSE	0	-0.0926057	0.29053
11.0663	11.5666	11.7823	11.7216	11.8111	11.3147	11.6663	10.9632	10.6985	11.4508	11.5672	11.6684	11.8334	11.5879	11.9502	12.0242	11.5205	11.4973	11.7052	11.7611	11.356	10.1685	11.4403	11.8114	11.1474	11.5544	11.7321	11.4732	11.8806	11.5786	11.1149	11.5644	12.0565	11.5501	11.0635	P02748	P02748	CO9_HUMAN	C9	P02748	FALSE	0	-0.0702212	0.595285
6.07821	10.8911	6.98287	7.73114	12.1214	6.01008	7.02442	6.98088	7.73505	6.63781	6.53262	6.62728	7.3444	7.51976	7.32687	6.51583	5.76269	7.9087	7.12151	6.37999	7.161	5.85967	5.94187	10.4977	5.98383	7.11843	10.6174	6.97952	7.09232	11.4099	9.27624	6.89927	6.65386	5.37281	8.51728	P00915	P00915	CAH1_HUMAN	CA1	P00915	FALSE	0	0.151823	0.791264
3.4715	2.64578	5.08685	4.54408	3.04675	1.87229	2.00485	3.02294	5.14368	4.83556	3.60285	4.58399	5.15622	3.5844	3.5345	4.3856	1.80811	3.87396	4.60661	4.37084	4.52203	1.64897	1.69228	3.18351	3.69451	4.68567	3.87023	5.27788	4.01885	3.35273	4.83902	2.04541	4.65005	4.09587	3.82885	P49913	P49913	CAMP_HUMAN	CAMP	P49913	TRUE	12	0.109258	0.767524
9.30361	11.4506	8.86342	9.27691	9.95218	10.0577	8.72673	10.1282	10.8101	9.93595	9.86859	9.15218	10.204	11.1491	10.2777	10.113	10.9683	10.3986	9.62657	9.38713	9.31907	10.4433	10.6244	9.87824	10.999	9.21228	10.321	10.6723	9.64645	9.25536	9.60325	9.53246	9.54398	11.0569	10.7244	Q9C0I3	Q9C0I3	CCSE1_HUMAN	CCSER1	Q9C0I3	FALSE	0	-0.044437	0.851699
3.36719	3.61222	3.21222	3.62076	3.21628	3.28985	3.8227	4.44753	3.70636	3.75824	1.73422	3.12662	2.17808	3.10774	3.61223	3.19559	4.2334	2.69757	3.78082	2.37606	2.62797	2.32259	4.2417	3.51816	3.37494	3.55823	2.46979	3.03885	2.24569	3.37819	4.25351	4.18049	3.26316	1.96156	3.93504	Q6YHK3	Q6YHK3	CD109_HUMAN	CD109	Q6YHK3	TRUE	17	-0.122478	0.604493
7.94883	7.88153	7.84012	7.90567	7.70763	7.92795	7.58664	7.78251	7.59568	8.0544	8.03566	7.42153	7.77911	7.93737	8.13055	7.63405	8.02109	7.83843	7.84291	7.77411	8.06155	7.74669	8.00574	7.98989	7.71711	8.05789	8.40636	8.19608	8.07104	7.72729	8.10137	8.08155	8.28149	7.57218	8.09935	P08571	P08571	CD14_HUMAN	CD14	P08571	FALSE	0	0.14934	0.0470308
4.93544	1.36412	5.03612	4.99226	4.88953	5.5696	4.41958	5.33686	4.98402	0.801136	4.91372	4.7846	5.2811	5.2876	4.43966	5.46706	4.80483	5.26156	4.80829	4.77889	5.3663	5.25369	5.20979	6.7618	6.32495	2.70488	5.32389	5.88499	4.98665	4.97665	5.15893	5.77796	5.38488	4.60109	2.50139	Q86VB7	Q86VB7	C163A_HUMAN	CD163	Q86VB7	TRUE	4	0.460199	0.25667
7.34797	7.44806	6.57254	7.33598	7.31241	7.31562	7.24601	7.73632	7.04094	7.38204	7.38282	7.84095	7.4904	7.64809	7.78235	7.49315	7.53687	7.50909	7.69866	7.62371	7.45023	7.13524	7.41247	8.09581	7.49302	7.4596	7.61776	7.24299	7.74736	7.5225	7.49768	7.76739	7.76242	7.28775	7.20435	P16070	P16070	CD44_HUMAN	CD44	P16070	FALSE	0	0.118213	0.208154
7.62714	7.33139	7.58576	7.30131	7.99959	9.00858	6.58619	8.05799	7.43975	7.66401	7.52043	6.87235	8.46124	7.41878	7.97324	8.1225	8.54345	8.61004	8.45469	6.87287	7.8528	6.79655	7.84552	9.28417	8.31385	7.68365	7.60364	8.2429	8.55135	7.30389	6.86226	8.07533	7.34883	7.69655	7.49301	O43866	O43866	CD5L_HUMAN	CD5L	O43866	FALSE	0	-0.0033649	0.987558
5.49599	5.40923	5.17072	4.94034	5.56499	5.62809	4.85257	5.50729	5.30143	5.46397	5.6095	4.78127	5.1285	5.33514	5.55773	4.99231	5.18001	5.36266	5.13967	5.33976	5.31703	5.11918	5.12178	5.3897	5.61259	5.43384	5.30983	5.07693	5.43041	5.01522	5.71166	5.47849	5.5895	5.09291	5.41047	P55290	P55290	CAD13_HUMAN	CDH13	P55290	TRUE	1	0.0353326	0.674309
6.85434	6.73653	6.34132	6.52106	6.44682	6.78488	6.8458	7.28841	6.37029	6.63235	6.58601	6.55812	7.10887	6.41391	7.17882	6.60041	6.27496	6.89768	6.57595	6.53869	6.51882	6.30893	6.55101	7.18114	6.7222	6.54029	6.57701	6.39804	7.09405	6.43889	6.84673	6.77415	6.8049	6.02788	6.93498	P33151	P33151	CADH5_HUMAN	CDH5	P33151	FALSE	0	-0.0538703	0.591224
6.23979	5.07944	5.82369	6.03883	6.13289	6.17582	6.28691	5.39567	5.61708	5.98627	5.5609	5.64548	5.44487	5.47412	6.41982	5.76862	5.01772	4.68982	6.47713	5.68329	6.78835	5.70307	5.32249	6.31136	5.30403	6.41613	5.66719	5.45776	5.48474	5.5311	5.95791	5.1779	6.08171	5.86891	5.48856	P11597	P11597	CETP_HUMAN	CETP	P11597	FALSE	0	0.0961688	0.547032
12.5771	12.6395	12.9179	12.1684	12.8639	12.283	12.6003	12.9753	12.5056	12.7828	12.3708	12.6101	13.1859	12.9039	12.8308	12.8704	12.6802	12.7717	12.642	12.5599	12.7975	12.777	12.7183	12.6332	12.7642	12.3624	12.4613	12.8248	12.5943	12.9953	12.3368	12.4723	12.8307	12.6365	12.3191	P00751	P00751	CFAB_HUMAN	CFB	P00751	FALSE	0	-0.0656101	0.415897
7.76696	7.54268	7.37128	7.56728	7.19862	7.53405	7.73567	7.65813	7.47996	7.81499	7.23476	7.32124	7.21813	7.24738	7.29427	7.69149	7.45157	7.19581	7.87863	7.50814	7.47582	7.23953	7.37245	7.24422	7.32966	7.58413	7.70179	7.69508	7.47438	7.86	7.56066	7.84923	7.59793	7.3358	7.35251	P00746	P00746	CFAD_HUMAN	CFD	P00746	FALSE	0	0.0704778	0.347721
8.96842	8.39276	10.1745	9.30479	8.82423	9.20478	9.12278	9.45465	9.59643	9.1644	8.96156	9.6777	9.6803	9.51254	9.14586	10.0296	8.67284	9.34837	8.81588	9.11655	9.86515	9.42406	9.02174	9.46557	9.17754	9.36736	9.20086	9.73746	9.36944	8.91107	8.75402	9.12906	9.21243	9.38133	8.61121	P08603	P08603	CFAH_HUMAN	CFH	P08603	FALSE	0	-0.0814619	0.547904
5.01426	4.00735	5.70184	4.42599	1.25017	4.46593	4.16503	1.20508	3.67499	3.53684	2.42818	4.06858	3.93665	1.90392	3.65695	4.39586	3.90031	2.41583	4.79222	4.68026	4.96644	4.69844	2.13901	5.1328	2.9574	4.50486	4.92562	4.43217	4.62003	1.31115	2.13962	3.44196	3.70665	4.69598	4.8589	Q03591	Q03591	FHR1_HUMAN	CFHR1	Q03591	TRUE	16	0.436107	0.285444
6.60863	7.39374	6.9331	5.83741	4.01491	7.05592	6.54078	6.93975	7.37591	6.63752	8.0823	5.8038	7.82006	7.5594	7.70677	8.05353	6.62158	7.34405	7.5543	7.67094	6.98315	7.25913	7.88559	7.29017	7.58066	6.81633	7.7181	6.98853	6.83968	6.43197	7.75806	7.84219	6.86971	7.50555	7.6659	P36980	P36980	FHR2_HUMAN	CFHR2	P36980	FALSE	0	0.425763	0.103644
6.84158	6.73598	8.0794	7.03094	2.16589	5.98116	6.20748	2.10519	1.59504	3.12946	7.22215	5.92269	7.63812	6.0979	7.4415	7.14215	1.91363	6.57392	6.97245	7.72627	6.6887	6.72028	7.71994	7.59856	6.0868	7.48939	7.99593	6.42072	1.70363	1.55838	7.02493	7.45825	8.05776	6.71352	7.84033	Q92496	Q92496	FHR4_HUMAN	CFHR4	Q92496	TRUE	7	1.02926	0.147688
6.14118	5.67261	6.30415	5.2913	5.2057	5.87516	5.66647	5.47724	5.57646	5.90181	5.8043	5.59641	5.76646	6.02026	5.9653	6.61855	5.41016	6.26084	5.39783	6.27561	5.83738	5.8889	5.47279	6.08898	5.72946	5.94312	6.38399	6.18988	6.08822	5.1164	6.12023	6.01869	5.78689	6.10574	5.78423	Q9BXR6	Q9BXR6	FHR5_HUMAN	CFHR5	Q9BXR6	FALSE	0	0.087211	0.468362
11.6209	11.2956	12.016	11.7013	11.4717	11.4931	10.8893	11.8455	11.6619	11.678	11.4607	11.8326	11.7112	11.8213	11.6668	12.0037	11.4898	11.5892	11.7427	11.8041	11.9063	11.4657	11.6561	11.8709	11.8665	11.5187	11.666	11.8591	11.7638	11.7787	11.347	11.5511	11.6592	11.7386	11.4107	P05156	P05156	CFAI_HUMAN	CFI	P05156	FALSE	0	0.0577265	0.464642
7.15041	6.36343	6.5505	7.06359	6.38782	6.7734	5.67427	7.08851	6.65379	6.67008	6.53873	6.88111	5.93197	6.46106	6.53987	7.50284	6.0421	6.6737	6.18384	6.57016	7.14795	6.13671	6.09741	6.42881	6.39001	6.45074	7.00328	7.14082	6.15567	5.64364	6.56317	6.62693	6.21357	6.18472	6.20697	P27918	P27918	PROP_HUMAN	CFP	P27918	FALSE	0	-0.187918	0.196872
6.19398	6.38171	5.79926	6.50723	6.33843	6.43065	5.88486	5.61741	6.17988	5.99089	6.31967	6.23387	5.83297	6.0733	6.47373	6.05875	6.25095	6.37951	6.17525	6.168	6.2919	5.75336	6.01717	6.74116	6.19313	7.00317	6.32087	6.03052	7.02935	5.99273	6.25597	6.64142	6.27897	6.31904	6.86692	O00533	O00533	NCHL1_HUMAN	CHL1	O00533	FALSE	0	0.193859	0.0805225
9.45032	9.45942	8.93157	9.35693	9.23851	9.53943	9.28701	9.2739	9.46191	9.61566	9.48305	9.26924	9.31016	9.30423	9.29408	9.41916	9.5035	9.29985	9.46363	9.52553	9.45903	9.11844	9.41147	9.15978	9.54368	9.45428	9.3678	9.25024	9.38057	9.23105	9.84439	9.63325	9.24083	9.33566	9.37745	P05452	P05452	TETN_HUMAN	CLEC3B	P05452	FALSE	0	0.038833	0.525546
12.5642	12.6406	12.5759	12.4173	12.5822	13.0042	12.7334	12.2907	12.7271	12.8437	12.6216	12.8857	12.5813	12.6919	12.2869	12.7247	12.5742	12.6372	12.4605	12.6958	12.7757	12.795	12.5995	12.5935	12.303	12.9712	13.098	12.595	12.6364	11.9374	12.9041	13.0167	12.6044	12.7084	12.568	P10909	P10909	CLUS_HUMAN	CLU	P10909	FALSE	0	0.0301386	0.712846
7.09159	6.53784	7.08478	6.66932	6.79506	5.7579	7.44899	6.93147	7.151	7.21939	7.10354	6.72792	6.6718	7.51761	7.6468	6.97387	7.61812	7.23396	5.84701	7.01907	6.9864	6.94671	6.55514	6.99583	7.25135	6.57381	6.83836	7.43138	6.99179	6.77968	6.76596	8.10324	6.76553	7.0027	7.02704	Q96KN2	Q96KN2	CNDP1_HUMAN	CNDP1	Q96KN2	FALSE	0	-0.0758778	0.621187
5.02623	5.54246	2.52637	5.58756	5.19591	5.61936	5.01432	5.20476	5.02485	5.21817	5.25216	4.89261	4.90222	5.08709	5.12485	4.68764	5.65118	5.33509	5.24758	4.98727	2.54112	2.22447	5.35146	5.00055	5.19446	4.9352	4.83272	3.10657	5.21322	5.07678	5.68851	5.60889	3.81291	5.16944	5.20277	Q12860	Q12860	CNTN1_HUMAN	CNTN1	Q12860	TRUE	5	-0.391138	0.192292
4.78345	4.88216	3.76411	4.43825	4.61127	5.08899	4.40041	4.69749	3.10394	4.74861	4.16692	4.30846	2.1675	4.60695	4.72208	4.21906	4.80416	4.61505	4.39861	2.54149	5.34891	3.10467	1.89124	4.85472	4.44518	4.64679	2.72262	4.02937	4.50604	4.39715	4.28773	4.95364	1.8306	4.94203	4.99944	P12111	P12111	CO6A3_HUMAN	COL6A3	P12111	TRUE	9	-0.346361	0.271986
6.72138	6.9356	6.48366	6.40717	7.66082	7.08472	6.58368	7.01716	6.78777	6.76654	7.08104	6.9322	6.86922	7.24886	6.99023	6.71909	7.00384	7.44326	6.64056	6.68464	6.53348	6.76121	6.88877	6.87559	7.92299	7.10122	7.24701	6.70517	6.75844	6.53781	7.34091	7.72577	6.9372	6.7277	7.0614	P49747	P49747	COMP_HUMAN	COMP	P49747	FALSE	0	0.0378479	0.755824
14.1576	14.435	14.1612	14.4655	13.9367	13.6861	14.1226	13.6927	13.8987	13.9487	13.9863	13.7866	14.0556	14.1201	14.1225	14.1765	14.2889	14.3538	14.1136	13.8028	14.2495	13.8461	14.0709	13.8428	14.0067	13.8477	14.2	14.0608	13.9394	14.0119	13.565	14.2297	14.3213	13.967	13.9197	P00450	P00450	CERU_HUMAN	CP	P00450	FALSE	0	-0.0778195	0.303033
9.5875	9.4982	9.58931	9.34905	9.48533	9.39843	9.48922	9.42745	9.64601	9.41212	9.52577	9.4779	9.22693	9.62753	9.54763	9.60589	9.86109	9.57103	9.49805	9.83243	9.55878	9.13865	9.54857	9.27659	9.36843	9.11612	9.86749	9.68846	9.69667	9.36612	9.79377	10.0001	9.57969	9.34826	9.60169	Q96IY4	Q96IY4	CBPB2_HUMAN	CPB2	Q96IY4	FALSE	0	0.0277406	0.69987
9.85804	9.69835	9.69192	9.72115	9.6266	9.64076	9.69158	9.40179	9.86229	9.96109	9.82665	9.65226	9.8522	9.72953	9.76047	9.73131	9.71388	9.38432	9.75189	9.62629	9.38809	9.6206	9.56795	9.90387	9.83871	9.68716	9.528	9.0191	9.97324	9.6991	9.85085	9.83129	9.89556	9.94449	10.0133	P15169	P15169	CBPN_HUMAN	CPN1	P15169	FALSE	0	0.00274402	0.969608
10.6481	10.241	10.4039	10.2012	10.2769	10.237	10.3585	10.0826	10.5647	10.6852	10.3737	10.398	10.4325	10.56	10.3761	10.3527	10.3317	10.3682	10.3495	10.3453	10.5608	10.5278	10.25	10.4268	10.6269	10.3754	10.3306	9.87056	10.5713	10.2466	10.3887	10.5614	10.4754	10.4655	10.6275	P22792	P22792	CPN2_HUMAN	CPN2	P22792	FALSE	0	0.0288881	0.642211
6.00316	6.04417	5.96109	6.66227	5.89818	6.15297	5.5275	5.38678	6.04713	5.96267	6.26977	6.17116	5.65145	5.82877	6.22653	6.23138	5.90832	6.1461	6.2829	6.45697	6.13252	5.84873	5.60594	5.75727	5.8519	5.72446	5.93099	5.61904	6.3915	6.12562	5.84587	6.20535	6.64521	6.19458	6.49681	P54108	P54108	CRIS3_HUMAN	CRISP3	P54108	FALSE	0	0.0612152	0.562507
5.55383	6.086	9.31402	6.36566	6.73133	3.35125	7.88258	5.6097	5.04851	6.03716	5.77826	7.05831	7.81448	7.6026	6.30784	9.33981	4.77223	3.33853	5.27097	7.3107	6.00981	7.595	6.40291	6.942	7.48255	8.91701	6.32729	8.68595	5.48651	7.31611	3.81382	6.96654	6.11767	5.5898	4.81551	P02741	P02741	CRP_HUMAN	CRP	P02741	TRUE	2	0.199468	0.694959
5.76444	6.44225	3.34933	5.99144	6.97921	5.508	5.57296	5.76649	6.01902	5.67219	6.64215	6.29335	6.23291	6.24654	6.26974	5.28159	6.14034	5.70992	5.92176	6.32268	5.55309	5.65059	6.60344	5.90599	6.32603	5.77058	5.92937	5.34528	5.55988	6.021	6.47105	6.55294	6.238	6.06522	6.33527	Q9NQ79	Q9NQ79	CRAC1_HUMAN	CRTAC1	Q9NQ79	TRUE	1	0.151331	0.459093
5.51649	5.25193	5.01476	5.46986	4.7848	5.9357	5.30953	5.41617	5.6022	5.09207	5.304	4.9987	5.52006	5.52481	5.2347	5.56264	5.35544	5.58484	5.47619	5.23821	5.83608	4.95073	5.17697	6.44405	6.20571	5.82735	5.42898	5.71352	5.45016	5.6192	5.32537	5.97235	5.87787	5.21074	4.89557	P07333	P07333	CSF1R_HUMAN	CSF1R	P07333	FALSE	0	0.207664	0.0931579
5.62533	5.4653	3.77091	5.67432	5.14697	5.0666	5.58518	3.35616	5.86233	2.41539	5.82827	5.9864	5.69526	5.18995	5.49898	5.52901	3.86625	6.06337	5.87449	5.342	1.51953	5.71854	5.34089	5.05229	5.47213	4.94658	5.83357	5.64145	5.20137	5.4956	5.62526	5.55667	5.14878	5.6866	5.10599	Q01459	Q01459	DIAC_HUMAN	CTBS	Q01459	TRUE	5	0.11918	0.724306
4.13809	4.36986	0.875852	4.11508	2.18244	2.86741	4.70612	4.93528	2.50333	4.55548	4.0032	4.17472	3.40427	3.91181	1.62337	4.69892	3.00749	5.61247	4.13158	0.81148	3.31792	4.44318	4.30355	4.6015	4.57564	4.1826	4.14886	4.8348	3.77852	3.73667	2.6994	5.0641	2.6212	2.83833	3.15816	P07339	P07339	CATD_HUMAN	CTSD	P07339	TRUE	14	0.0712643	0.853738
7.67803	6.29437	3.2857	6.88911	6.83362	7.68526	7.68212	6.50162	7.11476	6.22812	6.49915	2.26642	2.12931	7.33616	4.81891	2.35445	7.85136	7.69102	7.07547	6.18374	3.27332	3.21272	5.80941	5.99871	6.27761	1.69531	6.00762	7.70853	7.5298	6.90895	5.60884	6.86659	6.6092	6.97272	2.78804	P09172	P09172	DOPO_HUMAN	DBH	P09172	TRUE	9	-0.27416	0.670005
4.51007	5.93584	5.85184	1.32834	5.18742	4.72091	3.30859	2.57165	2.29589	4.13867	2.05001	4.20605	2.52197	4.51666	4.15625	4.82129	2.06053	5.09422	4.20454	4.45989	3.04887	2.9184	4.00354	2.54352	3.86066	4.9454	4.65935	4.30426	4.29835	1.74832	4.38394	5.42896	2.49568	3.44633	3.98758	P81605	P81605	DCD_HUMAN	DCD	P81605	TRUE	13	-0.040583	0.920194
9.57143	8.95316	9.85066	9.77741	9.43319	9.86571	9.74729	9.66835	10.1763	9.16573	9.64882	9.45714	9.58652	9.28752	9.29511	9.55601	9.47577	8.8859	9.63857	9.7099	9.58539	9.29967	9.25176	9.38128	9.39457	9.26187	9.1838	9.23033	8.58873	9.55889	9.34555	9.73852	9.47778	9.66196	9.08825	Q16610	Q16610	ECM1_HUMAN	ECM1	Q16610	FALSE	0	-0.146053	0.168644
7.52242	7.32955	7.54694	7.45099	7.13256	7.4343	7.77465	7.77551	7.21031	7.37946	7.34082	7.37513	7.29253	7.07966	7.65436	7.63447	7.29601	7.08109	7.52884	6.94017	7.21788	7.60208	7.17132	7.78694	7.63514	7.11529	7.22419	7.25092	7.33832	7.11266	7.57676	7.5061	7.58727	7.26077	7.21741	Q12805	Q12805	FBLN3_HUMAN	EFEMP1	Q12805	FALSE	0	-0.048974	0.536045
5.94084	1.71684	4.6681	5.14875	5.47524	5.73931	5.11681	3.82127	5.26364	2.29393	5.67991	3.0541	5.21659	5.42071	5.59818	2.13943	1.9953	6.02558	5.069	5.76495	2.66403	2.90734	5.69707	2.13023	1.07474	5.15485	5.69638	5.78419	4.52033	2.33126	4.91756	1.9977	5.25086	4.9473	2.9329	P09104	P13929;P06733;P09104	ENOG_HUMAN	ENO2	P09104	TRUE	14	-0.412465	0.429579
10.3173	10.0956	9.58041	9.77798	10.1829	10.0483	10.4546	10.2388	10.4543	10.4253	10.2106	10.1466	10.277	10.4628	10.209	10.299	10.1432	10.4541	10.2418	10.553	9.86202	10.3114	10.4022	10.0748	10.4232	10.4936	10.4862	10.3972	10.1557	10.0737	10.189	10.196	10.2139	10.4658	10.3577	P00742	P00742	FA10_HUMAN	F10	P00742	FALSE	0	0.0781974	0.30235
7.32	6.72999	7.29771	7.12175	7.4653	6.86063	7.03789	7.04603	6.18808	7.08664	7.2287	7.54058	6.79782	7.27993	7.31081	7.67	6.90607	7.11413	6.87517	7.76062	7.32295	6.85561	6.90035	6.92379	6.98252	7.18661	7.12252	7.43413	7.10847	6.61661	7.29319	7.47126	6.90512	7.19205	7.2233	P03951	P03951	FA11_HUMAN	F11	P03951	FALSE	0	0.0166721	0.876794
10.9901	10.0984	9.42412	10.2186	9.02991	10.6714	9.88528	10.7011	10.5223	10.6535	10.8086	9.65296	10.1894	10.4931	10.4136	10.7247	10.2101	9.96566	9.9278	10.5618	9.73789	10.2037	10.9908	9.66383	8.09964	10.4647	10.8222	9.52351	10.313	10.062	10.5318	9.14507	10.1976	9.73995	10.7075	P00748	P00748	FA12_HUMAN	F12	P00748	FALSE	0	-0.217731	0.295578
7.50208	5.80299	6.70096	6.42848	5.51543	6.26752	6.09597	5.43277	6.17484	5.73864	6.03345	6.82591	5.97958	6.5333	6.11595	7.95329	6.01152	6.31296	5.66864	6.59706	6.22088	5.27569	5.57087	4.60439	6.06065	6.82333	6.22932	5.89136	5.92363	5.17369	6.26372	6.40067	5.84202	6.22739	5.3744	P00488	P00488	F13A_HUMAN	F13A1	P00488	FALSE	0	-0.410383	0.0493229
5.66419	4.73529	6.1435	5.47965	4.14394	5.41064	5.57001	4.88776	5.6101	5.17475	5.45237	4.94141	5.41524	4.41891	5.7714	3.16266	5.14478	5.53196	5.16638	2.81808	5.31172	4.97287	2.54722	4.65813	5.31922	5.71905	5.32249	2.19346	5.33421	1.49824	5.45798	5.63204	4.3694	2.5095	2.58967	P05160	P05160	F13B_HUMAN	F13B	P05160	TRUE	8	-0.946541	0.0165296
13.1718	12.7599	12.7064	12.7282	12.7969	12.9772	12.9562	13.0581	13.0422	12.9243	12.9019	12.9412	13.082	12.8431	12.7753	13.0216	12.9066	13.1361	12.8647	13.1093	12.8311	12.7981	13.1473	12.7835	12.9908	13.0076	12.884	13.0375	12.9458	12.6799	13.1471	12.9186	12.8323	12.9838	13.0318	P00734	P00734	THRB_HUMAN	F2	P00734	FALSE	0	0.0113909	0.827452
7.26111	6.60267	7.56164	7.20038	7.44509	7.38959	7.80101	7.21733	7.35741	7.63989	7.09447	8.06912	7.08436	7.47709	7.18068	7.75109	6.93412	7.46842	7.29176	7.22485	7.63639	7.71328	7.15665	7.69119	7.29165	7.40466	7.76031	7.10869	7.36887	6.60343	7.43148	7.13423	7.20545	7.20721	7.63046	P12259	P12259	FA5_HUMAN	F5	P12259	FALSE	0	-0.0183425	0.866299
6.29305	6.05579	6.50056	5.79944	6.39809	6.47937	6.56847	6.24853	6.26245	6.22533	6.3904	6.08466	5.64844	6.04098	6.26144	5.97564	5.88282	6.14073	6.09665	6.2805	6.44696	6.38906	6.36134	6.47007	6.16069	6.00397	6.25624	6.48553	6.45123	6.11979	6.23395	6.31267	6.47315	6.26208	6.47239	P08709	P08709	FA7_HUMAN	F7	P08709	FALSE	0	0.12947	0.0866862
9.66537	9.36668	9.6928	9.44552	9.15395	9.26453	10.0765	9.53211	9.69824	9.4743	9.53543	9.61821	9.51541	9.69481	9.38489	9.8837	9.19049	9.68959	9.67837	9.64332	9.4031	9.4648	9.46724	9.60257	9.49686	9.42341	9.64656	9.71088	9.51417	9.659	9.41118	9.48562	9.56782	9.33927	9.59999	P00740	P00740	FA9_HUMAN	F9	P00740	FALSE	0	-0.0129013	0.846724
8.01815	7.73264	8.30075	7.76014	8.57837	7.755	7.19631	7.95737	7.67396	7.47839	7.54317	7.91406	7.68287	7.85611	7.88173	7.15594	7.93709	7.28879	7.62288	7.26899	8.33976	7.4998	7.53849	9.0079	7.81018	7.40754	7.34317	7.30372	7.57784	7.60541	8.00291	8.38472	7.92993	7.71895	7.66409	P23142	P23142	FBLN1_HUMAN	FBLN1	P23142	FALSE	0	0.00453628	0.973859
5.21363	5.70889	3.61769	5.56843	5.34649	5.72289	5.21926	5.26904	5.54747	3.80382	5.52742	5.43499	5.78627	5.59664	6.04306	5.56316	6.28028	5.48304	6.10012	5.96297	5.35624	2.26193	5.35619	5.39576	5.67842	5.25321	5.49872	5.88504	5.68741	5.55087	5.35533	5.43416	6.15577	5.06221	6.22957	P08637	P08637;O75015	FCG3A_HUMAN	FCGR3A	P08637	TRUE	3	0.0509104	0.844835
4.87085	3.21564	5.07118	5.34907	4.60427	2.12712	4.14714	4.74824	5.57135	4.42544	5.27547	4.99671	4.87991	3.35307	1.39411	4.34479	4.8146	4.96258	4.66133	4.50794	4.49824	4.54137	4.05897	5.07555	4.13634	4.58285	4.77274	4.8859	4.58154	1.81705	4.37167	5.48396	3.09326	4.72186	4.53631	Q15485	Q15485	FCN2_HUMAN	FCN2	Q15485	TRUE	8	0.030417	0.926868
9.62636	9.45634	9.10766	9.21947	8.77676	9.16966	9.42709	9.30687	9.83898	9.87033	9.52478	9.52545	8.75381	9.55944	9.16488	9.31698	9.43193	9.7232	9.8673	9.59139	9.45772	9.26151	9.97508	9.20456	9.45345	9.69185	9.28489	9.31881	9.62405	9.52383	9.54419	9.44686	9.51711	9.50216	9.50339	O75636	O75636	FCN3_HUMAN	FCN3	O75636	FALSE	0	0.137995	0.139224
9.5569	9.23926	9.18364	9.34618	8.95717	9.27282	9.20566	9.36422	8.78445	9.14728	9.48901	9.08105	9.38628	9.32204	9.73606	9.57961	9.44498	8.76753	9.23743	9.25423	9.49837	10.031	9.10438	9.73744	9.31928	9.47943	9.40504	9.52693	8.35385	9.3359	9.32582	9.38945	9.75124	9.66234	9.41382	Q9UGM5	Q9UGM5	FETUB_HUMAN	FETUB	Q9UGM5	FALSE	0	0.131297	0.219308
13.049	11.3432	14.8051	13.4418	12.2628	12.6004	13.1812	12.0795	13.359	12.1485	11.9387	12.2791	13.2034	11.8472	12.8583	11.3501	11.7791	12.7556	12.6805	11.9387	12.3975	12.1465	11.2815	12.7125	12.4217	12.8065	12.4073	12.7579	12.6336	12.0045	12.1443	12.6605	11.8939	12.6771	12.139	P02671	P02671	FIBA_HUMAN	FGA	P02671	FALSE	0	-0.23571	0.30525
14.6519	12.9436	16.4169	15.0322	13.9838	14.2087	14.6564	13.6612	14.9928	13.7363	13.512	13.9636	14.8386	13.5104	14.3842	12.5211	13.3771	14.3061	14.1984	13.5493	14.0811	13.7401	12.8495	14.3654	13.949	14.4578	13.9542	14.3966	14.23	13.5	13.6425	14.2885	13.4647	14.3157	13.748	P02675	P02675	FIBB_HUMAN	FGB	P02675	FALSE	0	-0.224491	0.348983
13.1212	11.4365	14.884	13.5123	12.4417	12.6593	13.1433	12.1	13.5011	12.1642	11.9841	12.4332	13.3741	11.9451	12.8788	10.8846	11.8573	12.808	12.6894	12.0025	12.473	12.1205	11.3235	12.8046	12.4223	12.907	12.4725	12.8294	12.7222	12.0481	12.1638	12.7476	11.897	12.7666	12.176	P02679	P02679	FIBG_HUMAN	FGG	P02679	FALSE	0	-0.232033	0.340559
6.39206	5.88129	6.5234	6.58257	6.8115	6.32725	6.0426	5.71157	6.33785	6.44222	5.95985	6.33961	6.25424	6.34732	6.03246	6.44839	6.14555	6.24209	6.37726	6.23023	6.12756	6.15148	5.84183	6.42373	6.31016	6.84187	5.93125	6.93075	6.45765	5.56026	6.41736	6.52172	6.46655	6.55066	6.32709	O60938;Q06828	O60938;Q06828	FMOD_HUMAN;KERA_HUMAN	FMOD;KERA	O60938	FALSE	0	0.0537349	0.608175
11.4052	8.39823	12.605	11.568	8.45349	10.6544	11.2181	10.9745	13.1522	9.44234	10.4423	8.56371	11.2329	9.09677	10.2592	9.98245	8.58161	9.96923	10.6393	8.14159	11.0607	9.88046	9.10382	9.46381	11.2236	9.58199	9.8961	9.25104	8.35446	10.3642	9.45377	10.1621	7.84197	10.1299	10.8262	P02751	P02751	FINC_HUMAN	FN1	P02751	FALSE	0	-0.605371	0.144791
14.3278	14.366	13.9141	13.9748	14.1599	14.263	14.2883	13.7841	14.2928	14.3288	14.3639	13.9352	14.0107	14.0829	14.1431	14.2019	14.4455	14.1348	14.1659	14.2619	14.1272	14.5165	14.1399	14.1617	14.2922	14.1607	14.0847	14.082	14.3739	14.1832	14.4614	14.3021	14.4235	14.1603	14.5492	P02774	P02774	VTDB_HUMAN	GC	P02774	FALSE	0	0.0938882	0.136476
6.04524	5.91472	6.22561	6.04716	5.99732	5.93182	6.21479	6.40536	5.85966	5.99071	6.24045	6.61301	6.16917	6.04425	6.50685	6.40413	5.77853	6.04232	6.20957	6.22732	6.11454	6.04996	6.56845	6.23927	5.93739	5.26935	5.75633	5.74086	6.40411	6.17125	5.7219	5.37664	6.51034	6.06007	5.53378	Q92820	Q92820	GGH_HUMAN	GGH	Q92820	FALSE	0	-0.141466	0.190465
1.45823	6.76374	3.4462	5.37946	6.6177	6.56198	6.14233	6.1813	6.56977	6.79396	5.96932	2.96668	6.92538	6.66396	5.59738	5.78655	5.91379	2.97426	6.47794	5.71086	6.36214	6.12647	3.68788	6.32153	6.72925	1.94905	6.47999	6.18879	1.06084	5.93364	6.84993	2.64941	6.26026	5.854	5.81028	Q9HC38	Q9HC38	GLOD4_HUMAN	GLOD4	Q9HC38	TRUE	8	-0.163277	0.774743
7.64525	7.7526	7.2092	7.50167	7.35835	7.79963	6.65705	7.31792	7.58947	8.00699	7.81094	7.83986	7.74182	7.546	7.71244	7.56884	7.65522	7.53895	7.95075	7.73249	7.45216	7.29563	7.88576	7.43628	7.50568	7.62969	7.97397	7.80483	7.65529	8.16461	8.02856	7.92882	8.3343	7.32484	7.144	P07359	P07359	GP1BA_HUMAN	GP1BA	P07359	FALSE	0	0.150883	0.169002
8.69095	8.17415	8.12799	8.28122	8.3782	8.94848	8.07386	8.52254	8.72309	8.87002	8.58673	8.8516	9.02689	8.79216	8.09247	8.63366	8.64107	8.72684	8.38895	8.78419	9.2061	8.8265	8.56438	8.79941	8.87495	8.70728	8.84555	9.39528	9.0839	8.28076	8.49298	8.78038	8.36118	9.09384	8.6999	P80108	P80108	PHLD_HUMAN	GPLD1	P80108	FALSE	0	0.21218	0.0489845
9.43152	8.8865	8.72831	9.02628	9.54502	9.02789	8.30419	8.66524	8.935	9.38422	8.92384	8.66388	9.00022	8.98526	9.31212	8.42741	8.70714	9.2391	8.85018	9.11599	9.20572	8.75652	8.4537	9.03344	8.82261	8.67818	9.08995	8.67784	8.72021	8.52352	9.3106	9.61262	8.82655	8.85788	9.22386	P22352	P22352	GPX3_HUMAN	GPX3	P22352	FALSE	0	-0.028152	0.798898
12.1218	12.2269	11.5237	11.7043	12.0061	12.3134	11.6402	12.043	11.941	12.2176	12.1931	11.982	11.9207	12.0248	11.837	11.6573	12.2075	11.8131	12.1924	12.0016	11.9055	11.5526	12.1476	11.7942	12.1543	12.0545	12.0169	11.7755	12.0633	12.2954	12.5391	12.4806	11.9473	11.9786	12.036	P06396	P06396	GELS_HUMAN	GSN	P06396	FALSE	0	0.0898223	0.283138
10.0933	9.57892	9.92666	9.67453	9.72228	9.69241	10.2053	9.77611	9.80564	9.92436	9.93906	9.77688	9.73117	10.0242	10.0121	9.97507	9.95594	9.95585	9.94793	9.98158	10.0251	10.2034	9.85012	9.95722	8.76766	9.71223	9.87936	9.86882	9.81084	9.75304	10.0185	10.0218	9.99585	9.91734	9.96454	Q14520	Q14520	HABP2_HUMAN	HABP2	Q14520	FALSE	0	-0.0128483	0.879586
8.4248	13.658	9.43615	8.85274	14.1563	7.43537	7.94636	8.87435	8.47305	9.1756	8.29838	10.0816	10.335	9.68876	8.38301	8.2547	7.47122	9.93304	8.76476	9.01262	9.54915	6.63676	7.59396	12.6847	6.9926	9.54913	14.0101	8.88802	9.66154	14.7339	11.4198	8.66581	8.37429	6.734	11.4203	P69905	P69905	HBA_HUMAN	HBA2	P69905	FALSE	0	0.305597	0.66913
9.72226	14.9221	10.9355	10.2057	15.4306	8.86926	9.18643	10.1622	9.84009	10.5753	9.55097	11.4576	11.716	10.9907	9.65676	9.58522	8.73394	11.2781	9.9713	10.3111	10.8995	7.86164	8.8097	14.0378	8.11789	10.8077	15.2995	10.3013	11.0107	15.9341	12.7181	10.0683	9.63475	7.94693	12.7621	P68871	P68871;P02042	HBB_HUMAN	HBB	P68871	FALSE	0	0.257996	0.719177
4.70629	9.53973	5.36002	5.02653	9.84049	4.23749	3.98779	5.01543	4.49533	5.30596	4.7842	6.15033	6.39536	5.78642	4.71993	4.16392	4.28124	5.64096	5.10655	4.99993	5.71514	1.69123	4.1919	8.44433	2.38325	5.48592	10.1361	5.12289	5.83009	10.6342	7.31495	4.74322	4.59551	3.26021	7.49731	P02042	P02042	HBD_HUMAN	HBD	P02042	TRUE	5	0.190562	0.783536
7.73	7.92525	7.65007	7.70919	7.99591	8.26087	8.17254	8.02951	8.03536	7.27375	8.44644	7.58533	7.91981	7.4701	7.96244	7.09658	7.92916	8.49102	8.15563	7.68708	7.66009	7.77727	7.88017	7.56696	7.93849	7.44149	8.04552	7.91988	7.79732	8.07282	8.27976	8.28769	7.95603	7.50398	8.10231	Q04756	Q04756	HGFA_HUMAN	HGFAC	Q04756	FALSE	0	0.0153212	0.889018
13.0438	12.2026	14.605	10.5735	13.2649	11.502	12.1185	12.9492	11.6426	13.4008	12.5678	15.8007	13.9557	12.629	11.3438	13.053	12.0505	12.3133	11.9055	13.5831	13.8081	11.6581	12.4756	13.6714	11.2791	13.1829	14.1312	13.0805	14.0493	14.3737	12.9144	12.4825	12.0668	12.1331	14.0985	P00738	P00738	HPT_HUMAN	HP	P00738	FALSE	0	0.270605	0.469129
6.98811	6.50726	8.09419	6.71471	7.83878	6.60406	8.34935	6.83131	9.27081	7.04536	7.5662	7.72739	7.33543	7.32766	8.31367	8.80345	7.01213	7.59794	6.78061	6.4797	7.39453	9.11489	7.20746	7.09605	8.00732	7.65542	7.43164	8.54578	8.22652	6.37987	5.97411	5.85715	6.11289	8.73763	7.68619	P00739	P00739	HPTR_HUMAN	HPR	P00739	FALSE	0	-0.216969	0.465784
16.7026	16.8162	16.6252	16.9413	16.7462	16.6475	16.8797	16.3998	16.7056	16.5288	16.7445	16.5507	16.6852	16.4093	16.7012	16.8395	16.9229	16.5783	16.8935	16.6739	16.4357	16.6403	16.5933	16.3437	16.5852	16.5286	16.5976	16.8144	16.6722	16.6825	16.4891	16.6311	16.7067	16.9384	16.9884	P02790	P02790	HEMO_HUMAN	HPX	P02790	FALSE	0	-0.0305613	0.614986
12.5013	12.5044	12.574	12.7984	12.5039	12.5311	12.6875	12.0178	12.7793	12.2499	13.077	12.8681	12.9556	12.7678	13.2545	12.5175	12.8811	12.588	13.2797	13.044	12.3187	12.7625	13.3278	12.8877	12.7668	12.2775	12.8994	12.6616	12.9164	13.0995	13.1574	12.8243	12.7691	12.3522	12.6467	P04196	P04196	HRG_HUMAN	HRG	P04196	FALSE	0	0.15317	0.146081
6.11957	5.37252	5.13542	5.97519	5.56482	5.09137	5.24109	5.05351	4.695	4.6672	5.33639	5.89803	5.47618	5.19576	5.07904	5.45831	4.9015	5.22034	5.3641	5.12344	4.74515	4.6212	4.9793	5.07205	4.84448	5.12781	5.61206	5.05291	5.07452	5.30718	5.20446	5.03076	5.1452	4.86053	5.10886	P11021	P11021	BIP_HUMAN	HSPA5	P11021	FALSE	0	-0.229572	0.048715
5.17007	5.04334	4.67125	4.94036	5.04779	5.60533	4.56804	4.54389	5.1011	4.40041	4.99945	5.21806	4.33639	4.63792	4.83292	2.85043	4.86569	5.05932	4.6603	3.81385	0.915152	3.9048	4.7554	4.6672	4.5549	3.99667	4.69074	1.30392	4.57746	4.68516	5.01415	5.10725	4.98037	3.52922	4.84287	P98160	P98160	PGBM_HUMAN	HSPG2	P98160	TRUE	5	-0.654153	0.0440355
8.24506	9.13608	9.13709	8.90912	9.41607	8.96978	8.72637	9.35418	9.57814	9.51627	8.63973	9.44565	9.52987	9.31647	8.66535	9.19537	8.5309	8.32521	8.61103	8.80668	9.42983	9.34183	8.67989	9.1882	8.99943	9.1674	8.69923	9.35196	8.73493	8.21779	9.19789	8.5676	8.95696	9.30145	9.17449	Q4G0P3	Q4G0P3	HYDIN_HUMAN	HYDIN	Q4G0P3	FALSE	0	-0.0691026	0.60092
5.38628	5.49672	5.34553	5.26018	5.58154	5.2684	5.61622	5.19542	5.521	4.85731	5.1579	5.61559	5.24531	5.12851	5.68717	5.24543	5.23477	5.51028	5.56311	5.55973	5.62855	5.29319	5.56178	5.72962	5.51777	5.58758	5.44898	5.38334	5.4752	1.67624	5.09952	5.42723	5.76492	5.2114	5.3582	P05362	P05362	ICAM1_HUMAN	ICAM1	P05362	TRUE	1	-0.100837	0.654153
5.28917	5.46128	5.12088	5.23274	5.25605	5.93869	5.14766	5.14471	5.50558	5.53899	5.75293	5.10158	5.38726	4.70571	5.27736	5.1769	5.50093	5.17942	5.27081	5.19917	5.46621	4.66333	5.55934	5.74152	5.7301	4.87207	5.29663	5.25014	5.0321	5.22207	5.65669	5.77361	6.00393	5.13859	5.39391	P13598	P13598	ICAM2_HUMAN	ICAM2	P13598	FALSE	0	0.0511788	0.634348
5.71594	5.18939	3.40679	5.4551	5.21868	6.21459	5.58417	1.75903	5.29618	6.0751	5.77338	4.8394	5.23627	5.23846	5.82008	6.034	6.23925	5.36397	6.01289	5.84098	5.85889	5.17328	5.47235	5.69782	5.65759	5.52938	5.94706	5.15014	5.90787	5.85772	5.82469	6.28353	6.1193	6.34239	6.21479	P05019	P05019	IGF1_HUMAN	IGF1	P05019	TRUE	2	0.569335	0.0423892
7.89945	7.14416	7.56267	7.29589	7.06953	7.45882	7.72203	6.62404	7.8619	7.23123	7.49701	7.15743	7.1232	7.35515	7.39633	7.51218	7.25681	7.67262	7.77389	7.15415	7.52085	7.4201	7.15107	7.49168	7.7222	7.40824	7.50996	7.40678	7.51911	7.47059	7.3134	7.12085	7.43727	7.31867	7.36165	P01344	P01344	IGF2_HUMAN	IGF2	P01344	FALSE	0	0.0376507	0.672832
10.5327	10.0249	9.96104	9.9967	9.7684	10.5182	10.2581	8.43903	10.4802	10.1961	10.2885	9.78755	9.72009	9.99508	10.1356	9.83195	10.4067	10.2313	10.3033	10.0108	10.3558	10.4831	10.0393	10.2854	10.266	10.2149	10.1615	9.93779	10.3106	10.313	10.0729	10.3587	10.3157	10.5617	10.5252	P35858	P35858	ALS_HUMAN	IGFALS	P35858	FALSE	0	0.233852	0.064408
9.66935	9.07686	9.27119	9.30085	8.80289	9.57176	9.54682	8.3915	9.98059	9.28561	9.27552	9.05193	9.12658	9.30827	9.34225	9.62444	9.53135	9.48223	9.50306	9.17499	9.39586	9.34245	8.95135	9.32594	9.7127	9.39561	9.38229	9.30763	9.48363	9.23258	9.20417	9.28037	9.35142	9.59145	9.59793	P17936	P17936	IBP3_HUMAN	IGFBP3	P17936	FALSE	0	0.0533396	0.586845
10.5333	7.28145	8.51505	8.47047	7.99578	8.41993	8.25571	9.56496	8.87253	9.89558	9.79461	9.39501	9.10585	8.52228	9.15062	8.9477	8.92701	10.7114	9.46615	9.55172	9.85962	7.88715	9.54968	12.7192	10.5265	10.758	9.32919	8.7537	9.41751	8.67411	9.06057	9.72945	9.74045	7.7827	8.90626	P01876	P01876	IGHA1_HUMAN	IGHA1	P01876	FALSE	0	0.492512	0.148977
12.8437	9.89928	10.2736	10.5719	10.8091	11.6626	10.7225	11.5436	11.3048	10.9663	10.8253	9.77891	11.2114	10.4484	12.0312	10.5855	10.7426	11.8043	11.7638	11.0228	11.709	9.73123	11.3091	12.821	11.4465	11.8062	10.2532	11.124	11.3836	10.3145	10.9643	11.5225	10.5586	9.89509	10.815	P01857	P01861;P01860;P01857	IGHG1_HUMAN	IGHG1	P01857	FALSE	0	0.083334	0.748096
10.3741	8.4014	9.76896	9.40281	8.71229	9.55286	8.34768	10.9347	9.42359	9.36099	10.028	7.69523	10.232	8.42184	9.03124	8.17673	9.57932	10.6844	10.1395	9.03704	10.5199	8.84732	9.7465	11.0648	9.73666	9.65515	8.92609	8.31804	8.9344	9.32737	7.07823	9.91623	8.53928	9.07063	8.68154	P01859	P01859	IGHG2_HUMAN	IGHG2	P01859	FALSE	0	-0.0734651	0.810988
8.61506	2.8413	6.05649	2.84506	6.03826	6.66933	5.86117	6.3035	5.75765	5.79163	6.46156	5.34618	6.64898	2.60127	7.04083	4.14135	6.23055	6.32214	6.28428	6.8888	6.70793	2.30009	6.9486	7.07481	6.2202	5.90002	6.30739	6.45912	6.389	5.968	0.0942071	5.42267	6.14503	6.25527	2.56274	P01860	P01860	IGHG3_HUMAN	IGHG3	P01860	TRUE	7	-0.117721	0.841802
6.61755	1.86283	6.06438	2.70428	6.65444	6.44829	2.8304	7.75504	6.99429	6.45245	5.68812	6.55556	7.98584	6.19056	7.27424	2.81462	5.14685	8.09031	7.4241	3.09848	7.02316	3.58831	7.49264	6.41716	8.04731	7.74023	5.27387	6.73757	2.77177	5.24271	3.49195	7.55152	7.06412	5.56088	2.29948	P01861	P01861	IGHG4_HUMAN	IGHG4	P01861	TRUE	9	-0.089401	0.890284
10.3064	9.88559	10.095	9.17009	10.4101	12.2934	8.83886	9.544	9.85838	10.4175	9.99817	9.19051	11.0986	9.43188	10.57	9.36324	11.3869	11.6863	11.186	8.8975	10.0174	9.30713	10.2458	10.3862	10.8428	10.6088	10.1279	10.6146	10.5645	9.51026	8.84565	10.7158	9.22875	10.2792	10.1081	P01871	P01871	IGHM_HUMAN	IGHM	P01871	FALSE	0	-0.1095	0.693275
5.31341	1.92688	2.66905	2.05154	4.61486	5.77031	5.20465	5.12769	4.49545	4.48881	4.83117	2.34073	4.05597	4.90316	5.06529	4.14516	5.04742	6.02406	5.76822	5.18045	5.1275	2.30202	4.46089	7.46435	5.46372	4.92663	2.6834	0.954175	5.2666	3.96859	3.13597	5.21503	5.08131	3.10976	3.2648	A0A0B4J2H0;A0A0C4DH29;P01742;P01743;P0DP01	P0DP01;P01742;A0A0B4J2H0;A0A0C4DH29;P01743	HV103_HUMAN;HV108_HUMAN;HV146_HUMAN;HV169_HUMAN;HV69D_HUMAN	IGHV1-3;IGHV1-46;IGHV1-69;IGHV1-69D;IGHV1-8	A0A0B4J2H0	TRUE	10	-0.0214501	0.963819
5.74047	4.41152	5.05587	4.9041	3.05937	6.19455	3.28859	5.10516	4.74474	4.97682	5.15873	2.12965	5.53653	1.23109	4.93582	5.04137	5.6881	5.97503	5.99162	4.71896	5.16149	4.66352	5.02817	6.90971	5.44965	5.12182	4.80685	5.29566	4.49347	4.5509	3.88681	5.28277	4.54846	4.64642	4.85084	P01768;P0DP03	P01768;P01764;A0A0J9YY99;P0DP03	HV330_HUMAN;HVC05_HUMAN	IGHV3-30;IGHV3-30-5	P01768	TRUE	3	0.402977	0.2649
7.53082	5.44924	6.47767	6.57814	6.44159	7.92404	6.00535	7.01631	6.31749	6.69079	6.63481	5.55926	7.23213	6.17248	7.05084	6.42146	7.52288	7.78098	7.64406	6.35947	7.67713	5.39176	6.55806	8.39969	7.51715	6.88039	6.0106	6.73289	6.34161	6.08962	6.30115	7.10696	5.76297	6.51717	6.30251	P01780	P01780	HV307_HUMAN	IGHV3-7	P01780	FALSE	0	-0.0295092	0.905412
7.63621	6.1537	7.1186	6.61605	6.77676	8.34406	6.15016	7.66828	6.2525	6.7639	6.64894	5.5243	7.51203	6.24394	7.04837	6.83675	7.80712	8.29498	7.64368	6.31989	7.66121	5.81366	6.64122	8.79421	7.40047	7.23131	6.38816	6.77247	6.73295	6.4465	6.14294	7.41508	6.17311	6.6672	6.38451	A0A0B4J2B5	A0A0B4J2B5;A0AAG2SVT6	A0A0B4J2B5_HUMAN	IGHV3OR16-9	A0A0B4J2B5	FALSE	0	-0.105979	0.678515
7.98307	5.47787	6.28919	5.84371	6.60106	7.8924	5.89631	7.25675	6.20012	7.01546	6.55671	2.47248	7.54226	6.07895	6.61827	6.47511	7.44834	7.98745	7.98588	7.03962	7.36776	5.64089	6.81766	8.66172	7.81503	6.24956	7.07327	6.87995	7.13327	5.6338	6.04107	6.79236	6.75026	6.32275	6.68107	A0A0C4DH41;P01824;P01825;P06331;P0DP06;P0DP08	P0DP06;P01824;P0DP08;P01825;A0A0C4DH41;A0A0J9YWU9;P06331	HV434_HUMAN;HV439_HUMAN;HV459_HUMAN;HV461_HUMAN;HVD34_HUMAN;HVD82_HUMAN	IGHV4-30-4;IGHV4-34;IGHV4-38-2;IGHV4-39;IGHV4-59;IGHV4-61	A0A0C4DH41	TRUE	1	0.340338	0.343537
11.5252	9.58248	10.1317	9.93482	10.2285	11.2953	9.67643	11.0271	10.3428	10.4277	10.5272	9.36921	10.8871	9.41123	10.8729	9.73448	10.4681	11.4719	10.7332	10.202	11.0704	9.32294	10.5913	12.3355	10.9091	11.3307	9.75944	10.35	10.6144	9.85152	9.69545	10.8517	9.80718	9.87797	10.2024	P01834	P01834	IGKC_HUMAN	IGKC	P01834	FALSE	0	0.0573661	0.810522
7.3183	6.24801	6.41018	6.09973	6.37454	7.9277	6.28515	7.10995	6.73394	6.64359	6.90453	5.75488	7.16034	6.19579	7.26124	6.27751	7.23156	7.41543	7.43065	6.48246	6.84301	6.08013	6.65174	7.91865	7.3517	7.21497	6.01803	6.7573	6.69941	5.91333	5.72482	7.00729	6.21478	7.29974	6.73265	A0A075B6P5;A0A075B6S2;A0A075B6S6;A0A087WW87;A0A0A0MRZ7;A2NJV5;P01614;P01615;P06310	P01614;A0A075B6S6;P06310;A0A087WW87;A0A075B6P5;P01615;A0A075B6S2;A2NJV5;A0A0A0MRZ7	KV228_HUMAN;KV229_HUMAN;KV230_HUMAN;KV240_HUMAN;KVD26_HUMAN;KVD28_HUMAN;KVD29_HUMAN;KVD30_HUMAN;KVD40_HUMAN	IGKV2-28;IGKV2-29;IGKV2-30;IGKV2-40;IGKV2D-26;IGKV2D-28;IGKV2D-29;IGKV2D-30;IGKV2D-40	A0A075B6P5	FALSE	0	-0.0158775	0.936204
8.14754	6.52174	6.74331	6.77652	7.08463	8.02075	6.70567	7.31367	7.35592	7.36437	7.03367	6.17847	7.63397	6.28078	7.69345	6.76861	7.32406	8.29734	7.86778	7.20555	7.67551	6.16286	7.40937	9.07425	7.91332	7.90982	6.46428	6.78867	7.4176	6.697	6.69822	7.46167	6.65409	6.66257	7.03796	A0A075B6H7;A0A0C4DH55;P01624	A0A075B6H7;A0A0C4DH90;A0A0C4DH55;P01624	KV315_HUMAN;KV37_HUMAN;KVD07_HUMAN	IGKV3-15;IGKV3-7;IGKV3D-7	A0A075B6H7	FALSE	0	0.0609589	0.785402
8.18937	6.62021	6.8523	6.57874	7.63694	8.08935	6.7489	7.74019	7.18981	7.22208	7.06147	6.20909	7.63536	6.85996	7.77074	7.13028	7.80895	8.12927	7.97333	7.0398	7.8581	6.36332	7.03165	9.30634	7.6882	7.33686	6.53497	6.89762	7.37519	6.32989	6.57587	7.34261	6.93217	6.70262	7.31383	P01619	P01619	KV320_HUMAN	IGKV3-20	P01619	FALSE	0	-0.0921518	0.67875
8.34792	6.85392	7.2871	7.17834	7.4606	8.58667	6.79188	7.49935	3.60572	7.62849	7.91907	6.07562	7.82339	7.23102	7.08279	6.49673	7.89739	8.56331	8.17747	7.41491	8.15174	6.22039	7.60327	8.694	7.97654	7.67342	6.83226	7.92633	7.5653	7.09756	6.52153	7.88565	6.91156	0.969678	3.06306	P06312	P06312	KV401_HUMAN	IGKV4-1	P06312	TRUE	3	-0.376714	0.479457
10.8406	8.009	9.2176	8.60959	8.84815	10.1465	8.37182	10.1932	9.54805	9.62066	9.69145	8.70256	10.2466	8.88253	9.85702	9.05355	9.94597	11.0634	10.4633	9.30515	9.84823	8.30651	9.75183	11.6099	10.4258	9.52595	9.56604	9.40023	9.2989	8.60717	8.33421	9.98817	8.97781	8.65951	8.68776	P0DOY2;P0DOY3	P0DOY3;P0DOY2	IGLC2_HUMAN;IGLC3_HUMAN	IGLC2;IGLC3	P0DOY2	FALSE	0	-0.0353112	0.901458
10.3607	7.50594	8.60689	8.60173	8.54907	9.89025	8.1304	9.64035	8.95583	9.23233	9.12096	8.32617	9.52969	8.29911	9.3337	8.29238	9.46137	10.2969	9.83061	8.76547	9.5931	7.94891	9.23457	10.8975	9.72299	9.88844	8.83391	8.63849	8.96979	8.25629	8.19406	9.43106	8.69888	8.28217	8.39505	B9A064	P0DOY3;P0CF74;P0DOY2;B9A064;A0M8Q6;P0CG04	IGLL5_HUMAN	IGLL5	B9A064	FALSE	0	0.0267583	0.918213
6.85918	3.7389	2.25921	5.27647	4.62621	6.22566	4.68611	5.43714	5.70748	5.57894	6.4959	4.33097	5.73217	4.98844	5.67518	4.69064	5.83021	6.77015	6.1705	5.2083	6.3348	4.50922	5.37188	7.51462	6.92599	6.3877	5.40515	5.40375	5.31496	4.68147	5.80697	6.19312	4.88671	4.64996	4.96534	P01700	P01700	LV147_HUMAN	IGLV1-47	P01700	TRUE	1	0.358482	0.288029
5.19948	3.09182	1.29204	4.28349	1.10747	4.1442	2.95281	4.48601	4.73724	4.60051	4.00365	3.13456	4.51454	3.42719	4.27767	2.25209	4.52461	5.3301	4.86839	5.15805	4.38281	3.14631	5.02755	6.71992	5.29654	4.25789	4.19214	3.9659	4.30124	3.66169	3.57433	4.90221	4.2769	3.36293	3.88278	A0A075B6K5;P80748	A0A075B6K5;P80748	LV321_HUMAN;LV39_HUMAN	IGLV3-21;IGLV3-9	A0A075B6K5	TRUE	8	0.668252	0.0674494
4.96961	5.30321	2.66169	4.87492	5.45795	2.2481	5.06402	3.71982	5.46527	5.74784	4.8787	5.50872	5.09672	5.19498	5.21031	5.63736	5.8638	4.72202	6.10703	5.09558	4.18499	5.52782	5.07647	3.04675	5.38059	3.95057	5.74457	4.85506	5.58508	5.58253	5.50778	5.40647	5.67884	5.21006	4.9563	Q9NPH3	Q9NPH3	IL1AP_HUMAN	IL1RAP	Q9NPH3	TRUE	5	0.243501	0.41631
12.764	12.8777	12.9968	13.0654	12.8472	13.0378	13.1555	12.7642	13.0514	13.0888	12.9965	12.9171	12.9726	13.156	13.0124	12.7426	13.0656	13.1404	13.1198	13.2112	13.0315	13.0314	13.1493	13.1303	12.9536	12.9403	13.0189	12.9449	13.1117	13.1188	13.0775	13.105	13.2289	13.1554	13.2239	P19827	P19827	ITIH1_HUMAN	ITIH1	P19827	FALSE	0	0.110652	0.0212414
12.8843	13.4548	13.4371	13.6015	13.2833	13.5669	13.5725	13.2531	13.6634	13.561	13.5518	13.4072	13.4378	13.5038	13.5723	12.9107	13.6087	13.5516	13.6969	13.6745	13.5811	13.4851	13.5813	13.8216	13.2712	13.4397	13.6432	13.3611	13.5754	13.5693	13.7668	13.4951	13.7676	13.7272	13.8343	P19823	P19823	ITIH2_HUMAN	ITIH2	P19823	FALSE	0	0.170844	0.0187577
9.72369	9.81489	9.37396	10.6284	10.2302	9.36436	9.80365	9.3022	9.47439	9.37896	9.36602	9.82808	10.2597	9.81368	10.3406	9.41806	9.96274	9.73263	10.2064	9.75788	10.0876	9.04224	9.42508	10.0767	9.52971	9.41817	9.93376	9.64239	9.81901	9.90339	9.57198	9.4895	10.0669	9.43011	9.52953	Q06033	Q06033	ITIH3_HUMAN	ITIH3	Q06033	FALSE	0	-0.0657814	0.589221
13.8484	13.632	13.886	13.8783	13.7868	13.9565	14.0497	13.3596	13.5121	13.666	13.5815	13.9931	13.517	13.4549	13.7317	13.8075	13.5217	13.6473	13.8395	13.6557	13.78	13.5602	13.6185	13.5344	13.4506	13.6914	13.5565	13.8126	13.7726	13.5374	13.791	13.7398	14.1642	13.8833	13.6319	Q14624	Q14624	ITIH4_HUMAN	ITIH4	Q14624	FALSE	0	-0.00575366	0.93169
7.63019	7.21565	7.29016	6.70093	7.73622	9.20261	6.38459	7.28437	7.13565	7.5962	7.31435	7.04759	8.18531	6.78157	7.93395	7.06104	8.42067	8.85623	8.23713	6.97559	7.56887	6.89696	7.41938	9.257	8.09376	8.03304	7.42488	7.73697	8.13022	6.92722	6.69844	7.86999	6.98174	7.52609	7.30884	P01591	P01591	IGJ_HUMAN	JCHAIN	P01591	FALSE	0	0.0501175	0.830216
4.49545	5.43765	3.94621	4.80978	5.16672	4.26151	4.78119	1.44553	4.60314	4.90496	5.15425	4.77221	4.4824	5.12571	4.90627	5.16975	5.45626	4.82379	5.345	4.98519	3.89032	2.20153	5.08051	3.9788	4.6414	5.27842	4.98668	2.41557	5.49835	2.44545	5.07856	4.88596	5.53633	4.85076	5.2731	P10721	P10721	KIT_HUMAN	KIT	P10721	TRUE	7	-0.15991	0.634479
10.4264	10.3761	10.6608	10.5898	10.7766	10.6893	10.5919	10.5631	11.1581	10.5749	10.5803	10.9529	10.7803	10.5851	10.4495	10.3787	10.5638	10.4545	10.4334	10.8985	10.8891	10.8007	10.7198	10.7075	10.5398	10.4036	10.5809	10.6478	10.6022	10.5238	10.4411	10.8542	10.2896	10.7185	10.7322	P03952	P03952	KLKB1_HUMAN	KLKB1	P03952	FALSE	0	0.0147369	0.829155
13.5108	13.8765	13.7581	13.7323	13.7575	13.9884	14.0641	13.7371	13.6963	13.8755	13.9335	13.8803	13.4004	14.1075	13.816	13.9221	13.9317	14.0165	13.7092	14.0128	13.9568	14.2925	13.8142	13.5823	13.8556	13.7837	14.0488	14.1238	13.8949	13.9814	13.9829	14.0807	13.9922	13.9584	13.9927	P01042	P01042	KNG1_HUMAN	KNG1	P01042	FALSE	0	0.111293	0.0846322
5.3823	9.63069	7.9999	5.39662	4.71169	5.53499	5.95147	4.99547	5.54965	5.32941	5.62671	5.86029	5.68625	7.88074	5.43819	4.89194	5.02195	6.3806	5.8768	6.36692	6.87525	5.10879	5.78604	5.99611	5.55935	7.74406	7.79941	6.63785	5.44892	7.21557	6.19836	9.24988	5.08933	5.08094	5.46273	P04264	P04259;P04264	K2C1_HUMAN	KRT1	P04264	FALSE	0	0.363933	0.37369
5.4567	9.01718	7.28125	3.92639	0.964066	5.53429	5.77204	2.59084	3.22808	2.9377	6.17991	6.04697	2.19044	6.9865	4.69046	3.84303	1.32423	5.77572	5.84777	5.29491	2.72385	2.97119	1.85787	3.65934	3.32386	6.91007	6.21466	5.94907	3.93282	6.65782	5.19642	8.52831	2.57548	2.60902	3.82485	P13645	P13645	K1C10_HUMAN	KRT10	P13645	TRUE	17	-0.0597615	0.930069
1.9156	7.73019	6.35665	2.25673	1.09122	2.75993	4.35453	3.79782	2.04454	1.9068	4.30579	4.44006	3.26461	5.74982	3.42289	4.1308	2.8074	3.95548	4.21344	4.41642	2.08372	4.55924	4.53219	3.80119	1.56346	5.76324	5.24136	4.7224	3.48329	5.5459	4.58284	7.49268	2.64169	2.63998	2.02372	P35908	P35908	K22E_HUMAN	KRT2	P35908	TRUE	15	0.394042	0.469189
3.449	7.76631	6.85021	2.67143	1.938	6.44146	1.55662	2.97512	3.87853	5.79124	3.00681	5.08999	5.49495	6.81986	6.10828	3.07253	5.72623	5.55203	3.56983	5.48281	1.67374	2.60743	6.08968	5.67592	5.58832	5.62573	6.76039	6.11375	1.6365	6.39166	5.50877	7.66013	3.5783	2.28772	6.09391	P35527	P35527	K1C9_HUMAN	KRT9	P35527	TRUE	14	0.166656	0.78986
7.88422	8.54734	8.3444	9.03721	8.80747	8.62845	8.53928	8.81808	8.37894	8.54972	9.00841	8.70044	8.34215	7.25972	8.87068	8.52705	8.4971	8.789	8.47944	8.81868	8.81679	8.56798	7.24069	8.34223	8.10433	8.86919	8.14342	7.41635	8.58629	7.21179	8.61634	8.03372	9.08116	9.00277	8.9565	Q6VAB6	Q6VAB6	KSR2_HUMAN	KSR2	Q6VAB6	FALSE	0	-0.159562	0.361747
5.30833	3.22987	5.26564	2.57079	1.04309	2.38399	1.84596	5.57685	5.34893	3.34048	3.36609	3.46618	1.18523	4.8137	5.18077	4.92245	5.27115	5.59635	5.02302	2.73825	5.67174	5.22941	5.44485	3.57955	5.54077	5.12191	1.04525	1.37615	5.34426	5.0058	3.27723	2.21834	3.00595	2.59456	5.46298	P11279	P11279	LAMP1_HUMAN	LAMP1	P11279	TRUE	17	0.108075	0.837192
5.31691	5.42107	5.09299	5.4101	5.05874	5.36534	4.91985	5.36659	5.44249	5.04402	5.38089	5.23396	4.73109	5.2138	5.11387	5.21184	5.09098	5.24503	5.1682	5.5295	5.56283	5.34196	5.3847	5.17354	5.32899	4.40589	5.29078	5.25776	5.18642	5.05747	5.02426	5.33044	5.09111	5.65756	4.66891	P13473	P13473	LAMP2_HUMAN	LAMP2	P13473	FALSE	0	0.000239861	0.997845
7.06783	6.33044	7.98751	7.19029	6.97578	6.14977	7.64378	6.55994	6.49795	7.60539	6.44752	6.91594	6.2521	6.77059	7.07274	7.9293	5.88259	7.29369	6.71119	7.11731	7.24661	7.52118	6.11489	7.64522	6.42099	8.01911	6.60703	7.74574	6.89537	6.6105	6.11962	6.91471	7.1894	6.67757	6.58829	P18428	P18428	LBP_HUMAN	LBP	P18428	FALSE	0	0.0289595	0.883084
8.80381	7.95113	8.45428	8.54795	8.63125	8.79369	8.71919	8.51856	8.40495	8.51845	8.54769	8.67774	8.26021	8.10871	8.46875	8.78364	7.95296	8.58636	8.59027	8.67753	8.98201	8.64192	8.14178	8.78994	8.54044	8.49739	8.06528	8.71016	8.5404	8.1283	8.58206	8.22143	8.68729	8.37681	8.3936	P04180	P04180	LCAT_HUMAN	LCAT	P04180	FALSE	0	0.0189558	0.832951
5.89077	5.6393	5.82048	5.97816	5.76844	5.63478	5.70759	5.67316	5.68993	5.7535	5.75975	5.62416	5.88329	5.92256	5.82474	5.72846	5.79196	5.7815	5.57861	5.69746	5.65213	5.28114	5.48414	5.79363	5.83182	5.75629	5.69281	5.57777	5.47201	5.80606	5.52642	5.94441	6.08806	5.77217	5.3084	P13796	P13796	PLSL_HUMAN	LCP1	P13796	FALSE	0	-0.108149	0.0807512
7.7722	6.38752	5.72058	7.17482	6.88943	6.0702	5.88755	5.71066	5.86854	5.74209	6.06994	6.76884	6.23686	6.22174	6.10739	4.82986	5.91394	6.39177	6.19392	5.96996	5.80339	5.49961	5.67584	6.06015	5.95778	5.81089	7.03151	5.81217	5.62905	6.92962	6.10225	6.08762	6.02426	3.15725	5.72757	P07195	P07195;Q6ZMR3;P07864;P00338	LDHB_HUMAN	LDHB	P07195	TRUE	1	-0.357765	0.148916
9.0135	8.88598	9.9287	9.43747	8.7569	9.46768	9.92563	11.0101	9.47238	9.64136	8.73696	9.23821	9.31867	9.07988	9.32238	8.94318	9.1346	9.66923	8.66225	8.58992	10.3096	10.0661	8.50617	12.1086	9.88561	9.28175	9.49627	9.30511	8.80874	9.24455	9.86964	8.6364	9.44135	9.00887	9.02238	Q08380	Q08380	LG3BP_HUMAN	LGALS3BP	Q08380	FALSE	0	0.0381391	0.875015
4.1749	4.10034	3.4637	4.77327	2.3123	1.61216	1.82533	2.78598	1.3969	2.02524	5.50165	5.29106	5.31538	1.09666	2.21486	0.998516	4.49712	5.34096	2.28781	1.41585	5.25252	2.42492	3.63041	6.50952	5.04838	4.59756	3.84473	5.20548	5.1457	4.78531	4.81646	2.40716	2.29505	5.04004	4.92299	Q8N6C8	Q8NHL6;Q8N6C8	LIRA3_HUMAN	LILRA3	Q8N6C8	TRUE	17	0.833302	0.109878
5.46052	5.95063	6.65912	5.46323	5.35511	6.91818	6.44811	5.17203	4.71023	6.68695	4.81469	7.65917	6.21078	2.76345	6.71176	10.1181	10.4733	4.36697	5.77563	2.21991	4.08059	4.87989	6.70898	11.3891	4.92499	4.95315	9.97894	3.14507	7.6216	2.17227	4.96801	9.63585	7.94747	6.78756	10.5359	P08519	P08519	APOA_HUMAN	LPA	P08519	TRUE	4	0.117743	0.882553
12.0485	12.7603	11.8487	12.7359	11.5933	11.4101	12.2747	10.9798	11.6634	11.8866	12.4334	11.8196	12.0995	12.0366	12.5897	12.1978	11.8985	11.6899	12.5088	11.7233	11.6379	11.7277	11.9158	12.1727	11.8853	11.9068	11.9362	12.2631	12.0443	11.9272	11.8139	11.9579	12.515	12.0018	11.6949	P02750	P02750	A2GL_HUMAN	LRG1	P02750	FALSE	0	-0.0197361	0.877533
10.9363	11.0908	10.5908	11.1336	10.9714	11.246	11.0206	11.5344	10.8397	10.4482	11.1576	11.3317	10.6991	10.8466	10.925	10.8938	11.2088	10.5551	9.92269	10.7709	10.9691	10.5131	10.8314	11.2102	11.0045	10.9587	10.9606	10.834	11.0401	10.6896	11.3245	11.1707	10.6714	10.7375	10.8964	P51884	P51884	LUM_HUMAN	LUM	P51884	FALSE	0	-0.115042	0.268682
7.2085	6.96214	6.60232	6.65465	7.17533	7.72344	7.21976	7.36402	6.99285	6.13959	6.57826	6.5558	7.0003	7.49868	7.03327	7.19094	7.22818	6.94356	7.25652	6.92755	6.49572	7.75583	6.94758	7.0594	7.9202	6.90287	6.50338	7.20347	7.13616	6.60705	6.7146	6.99815	7.11968	6.97877	7.35524	Q9Y5Y7	Q9Y5Y7	LYVE1_HUMAN	LYVE1	Q9Y5Y7	FALSE	0	0.0479156	0.714569
6.22097	6.40981	6.20229	6.73715	6.45865	6.14338	5.96901	6.6982	6.34126	6.80707	6.63342	6.39839	6.02899	6.3214	6.74428	7.08923	5.96955	6.05167	6.43707	6.71344	6.10462	6.18044	6.50134	6.3049	5.97503	6.39475	6.67143	6.97455	6.28487	5.62238	6.29125	6.13441	6.56565	5.67698	6.00496	P61626	P61626	LYSC_HUMAN	LYZ	P61626	FALSE	0	-0.116781	0.317573
6.02643	5.43825	6.20134	5.86102	5.72982	5.63678	5.93221	5.87662	6.05326	5.58967	5.86018	5.7436	5.80117	5.77404	6.0022	6.36475	5.62843	5.88073	5.70103	5.9926	5.96349	5.92598	6.01464	6.01975	5.7307	5.92374	5.74442	5.93139	5.53108	5.89234	5.61595	5.87142	6.03041	5.7782	5.9319	P33908	P33908	MA1A1_HUMAN	MAN1A1	P33908	FALSE	0	0.00318402	0.963037
8.80505	8.13884	8.29765	8.53279	7.97392	8.59297	8.65807	8.49943	8.57193	8.66502	8.50479	8.40248	8.18877	8.64642	8.66762	8.13599	7.94468	8.84789	8.55445	8.53365	8.57709	8.72407	8.5644	8.67125	8.55146	9.01141	8.53987	8.70185	8.48838	8.53141	8.57052	8.58529	8.20315	8.16769	8.55584	P48740	P48740	MASP1_HUMAN	MASP1	P48740	FALSE	0	0.112122	0.179404
6.46863	6.002	5.78735	5.88666	5.95696	6.5887	6.29524	6.19638	6.10876	6.49141	6.15227	6.52626	5.91088	6.25058	6.04421	5.8677	5.96433	5.82775	6.28991	6.70075	6.63133	6.64741	6.39248	6.10353	6.20342	6.08506	6.37521	6.70116	6.49833	5.9226	6.43703	6.0591	5.95816	6.15034	6.24608	O00187	O00187	MASP2_HUMAN	MASP2	O00187	FALSE	0	0.188531	0.0406036
7.80926	6.868	7.53475	8.90987	0.990803	9.18988	7.64732	5.933	7.56918	7.70755	7.10963	8.53581	9.28702	8.06976	8.93151	8.10234	7.8851	8.61141	9.30234	9.71119	8.62854	8.86232	9.40752	7.20364	6.73024	6.73919	7.93433	8.82983	7.86411	8.33408	7.85645	7.67087	7.38634	6.1919	8.9716	P11226	P11226	MBL2_HUMAN	MBL2	P11226	TRUE	1	0.501547	0.323507
5.19527	5.0341	2.63935	4.8985	5.20324	4.97917	4.47852	4.94173	5.08357	5.19766	5.25188	5.06244	4.83555	5.46391	5.32211	4.90628	4.98404	5.05874	5.01283	4.95346	4.74173	1.96907	5.02765	3.03697	5.31028	4.49304	5.06514	5.04132	5.1352	5.23548	5.37882	5.21466	2.12778	5.01408	4.92367	P43121	P43121	MUC18_HUMAN	MCAM	P43121	TRUE	4	-0.34919	0.235898
6.26082	6.39137	5.88296	6.09219	5.71414	6.39602	6.18841	5.97253	6.22947	6.41489	6.26404	5.95427	6.55445	5.9693	6.08177	5.70252	6.30662	6.59348	6.361	5.98907	6.02195	6.35105	6.72951	5.99889	5.97955	6.31418	6.74729	6.227	6.12477	6.44236	6.38329	6.5612	6.06885	6.10084	6.38241	Q9UNW1	Q9UNW1	MINP1_HUMAN	MINPP1	Q9UNW1	FALSE	0	0.116407	0.195534
4.53162	3.92662	2.86431	4.70394	4.66549	4.66088	4.62517	1.53328	3.04363	2.45418	4.3536	4.55467	4.17516	2.58614	3.242	1.62395	4.48025	4.12086	4.59735	4.28979	4.45483	4.5311	3.64221	4.78626	4.40554	4.39728	4.54247	4.43952	3.9785	4.16393	4.55201	4.78688	4.56146	3.95903	4.28378	P08253	P08253	MMP2_HUMAN	MMP2	P08253	TRUE	12	0.700054	0.0126304
5.70116	5.60886	5.27362	5.60883	5.63003	5.83436	5.50965	6.08662	5.54807	5.42351	5.59414	5.48688	6.28041	5.83935	5.77622	5.83376	2.17493	5.97135	5.52763	5.53235	5.70399	5.49335	5.76946	5.71101	5.76606	5.53564	5.46002	6.02262	5.63041	5.39333	5.63262	5.82229	5.75399	5.53397	6.15959	Q9H8L6	Q9H8L6	MMRN2_HUMAN	MMRN2	Q9H8L6	TRUE	1	0.163335	0.447115
4.37235	3.41289	3.79865	3.03833	4.25487	3.84834	4.07461	4.3378	1.86785	1.00128	3.92081	4.27429	4.59459	4.15453	2.18819	4.31899	2.34904	4.5867	3.24512	1.69241	4.71808	2.6971	4.93589	4.60072	4.96291	2.64494	4.67301	2.72488	4.40448	4.37699	2.95878	4.73092	4.88076	2.68817	4.87328	P22897	P22897	MRC1_HUMAN	MRC1	P22897	TRUE	14	0.293633	0.414391
2.2951	9.02694	6.212	6.9292	7.49043	3.16218	6.59879	7.71033	8.49273	7.71053	7.56932	7.10202	7.96352	8.40686	2.12446	7.6591	8.75328	8.24956	7.68958	2.03914	6.86485	7.94622	8.4425	7.68754	8.56327	2.6953	8.13755	8.34952	1.85322	7.37819	7.58713	7.47146	7.30149	8.50232	8.42324	Q9HC36	Q9HC36	MRM3_HUMAN	MRM3	Q9HC36	TRUE	6	0.019698	0.978634
7.74931	7.54581	7.69464	7.71343	7.6105	7.81754	7.84218	7.83917	7.05597	7.22636	7.60806	7.58585	7.6079	7.70973	7.6831	7.7441	7.60393	7.59875	6.77261	6.96547	7.93038	7.91387	7.86896	6.91811	7.77934	7.44887	7.53253	7.6822	6.47656	7.24368	7.8299	6.78331	7.88875	7.46685	7.62655	P26927	P26927	HGFL_HUMAN	MST1	P26927	FALSE	0	-0.204951	0.0991834
5.61354	5.24518	5.22792	5.4865	5.79647	5.97155	5.25232	5.81887	5.65832	5.70656	5.706	5.48892	5.7709	6.0857	5.73278	4.76265	5.39078	5.80751	5.30453	5.3719	5.88268	4.69107	5.61758	5.6446	5.36114	5.62011	5.49028	5.61052	5.6002	5.74097	6.20183	5.64793	5.29463	5.12293	5.25796	P13591	P13591	NCAM1_HUMAN	NCAM1	P13591	FALSE	0	-0.0868838	0.43652
7.23759	7.35564	7.53517	7.48276	7.74229	7.5937	7.69051	7.332	7.13903	7.64568	7.73379	7.66603	6.97344	8.0052	7.53185	7.93919	7.51415	7.55554	7.2735	7.7659	7.6873	8.02204	7.57008	7.17656	7.50177	7.76783	7.39212	7.84886	7.57016	7.20865	7.70598	7.71334	7.85686	7.87775	7.60615	P15559	P15559	NQO1_HUMAN	NQO1	P15559	FALSE	0	0.082865	0.349874
0.484998	4.8507	3.14749	3.46563	3.91649	4.71472	3.78452	4.67395	4.24256	1.87032	4.64233	4.572	4.41588	4.03825	4.23237	2.54655	4.62779	2.15813	4.40623	4.52378	2.25822	3.51995	2.58796	3.39999	1.62611	4.41213	4.74024	4.60705	4.52573	4.65762	4.7549	4.55314	4.89156	1.21738	4.52061	O14786	O14786	NRP1_HUMAN	NRP1	O14786	TRUE	11	0.147407	0.71296
5.12853	4.76457	4.08813	4.85457	5.15269	4.55359	5.05692	5.47933	3.57455	2.25402	3.16495	4.49545	4.6949	5.26846	2.6337	4.93384	2.4231	4.79008	2.35109	4.57088	3.26562	5.14735	2.7174	5.35372	4.68749	4.4174	4.72862	4.96463	4.95825	4.08159	4.72584	5.21099	4.8916	5.08108	1.37226	Q86UD1	Q86UD1	OAF_HUMAN	OAF	Q86UD1	TRUE	9	-0.0288526	0.936729
5.53612	6.30854	5.54555	5.70389	5.64871	6.06071	6.07901	6.1047	6.19062	5.90432	6.18559	6.05503	5.80417	6.1574	6.09921	6.10318	5.95233	5.92258	6.13589	5.93953	6.41265	5.62024	5.99152	5.94882	5.88317	5.77488	6.05996	5.70324	5.97178	5.89472	5.99491	6.05421	6.28006	5.94388	6.18937	Q99784	Q99784	NOE1_HUMAN	OLFM1	Q99784	FALSE	0	0.0236292	0.755873
6.15325	3.75794	4.2575	4.20932	6.42642	3.85191	2.91449	6.57338	6.01685	5.08585	6.23139	6.53686	5.35612	6.44102	6.00741	3.37702	5.60023	2.9376	5.51041	1.82776	6.66878	6.01844	6.28813	5.78377	6.07533	3.30976	3.55165	7.0072	6.4939	1.08747	3.15915	6.43822	1.49891	6.3184	6.20271	Q96CV9	Q96CV9	OPTN_HUMAN	OPTN	Q96CV9	TRUE	12	-0.199893	0.722864
12.6609	12.1208	12.9802	13.009	12.5117	11.8543	13.4387	11.1383	12.9779	13.353	12.4687	13.8023	13.4291	13.6283	12.2278	14.0798	11.6808	13.0398	12.1078	13.2663	12.3275	13.589	12.6355	12.0318	13.9071	13.2285	13.1158	13.8467	12.221	12.0494	11.3271	12.2719	12.9248	13.2001	12.8562	P02763	P02763	A1AG1_HUMAN	ORM1	P02763	FALSE	0	-0.0408697	0.871362
11.6589	11.0684	11.5004	11.7339	11.3321	10.4575	12.0817	10.167	12.0852	12.1916	11.2336	12.324	12.2476	12.2939	11.2574	12.729	10.8054	11.4578	11.07	11.8344	9.88122	12.3512	11.7041	10.7555	12.156	11.9307	11.8714	12.3151	11.1493	11.0046	10.113	11.2186	11.8453	12.1101	11.816	P19652	P19652	A1AG2_HUMAN	ORM2	P19652	FALSE	0	-0.112263	0.638622
5.09601	5.00754	1.47013	4.82248	5.16028	4.95737	5.49218	5.35469	5.05101	5.36487	1.74549	4.78611	2.72259	5.07441	5.07196	5.13613	5.30069	5.11907	4.97166	1.34675	5.20467	4.61172	5.28201	4.66397	5.00227	4.91348	4.84411	6.44015	4.91519	4.94435	5.05205	5.19326	5.37918	5.39585	4.72609	Q15113	Q15113	PCOC1_HUMAN	PCOLCE	Q15113	TRUE	4	0.279414	0.459962
6.18296	6.0086	5.57884	5.41922	6.13556	6.50742	6.03272	6.45024	6.9555	6.5142	6.32391	6.3098	6.78635	6.61848	5.89105	5.99213	6.21964	5.51371	5.79984	5.97619	6.31931	6.73968	6.30539	5.88674	6.03753	6.27452	6.0312	6.29554	5.89847	5.37861	6.48785	6.25024	5.79969	6.18737	6.54686	Q9UHG3	Q9UHG3	PCYOX_HUMAN	PCYOX1	Q9UHG3	FALSE	0	-0.0608333	0.638619
6.36414	6.62845	6.15328	5.70239	5.75778	6.10731	5.80399	5.79496	6.15136	6.19718	6.13351	5.83636	6.07117	5.94591	5.96634	6.11514	6.60676	6.56535	6.11382	6.19073	6.16624	5.88686	6.18197	5.72078	6.3214	5.95938	6.18593	5.80092	6.24084	6.45052	6.34681	6.64048	6.39921	5.94271	6.20445	P12955	P12955	PEPD_HUMAN	PEPD	P12955	FALSE	0	0.0563125	0.54212
8.49851	7.84508	4.49049	8.13023	7.69712	2.22743	2.70635	7.36291	7.1839	4.58218	7.09159	8.2125	5.49234	6.40745	5.90401	3.12387	4.42921	7.24465	5.85338	5.01174	4.46075	1.5008	5.1253	5.75387	1.66336	6.23982	9.11054	1.96857	6.83674	4.97479	3.47812	2.15498	6.54005	2.64612	7.14819	P02776	P02776	PLF4_HUMAN	PF4	P02776	TRUE	7	-1.30163	0.0699496
9.26412	0.838957	5.30678	8.60238	4.81507	4.09101	1.91457	4.82949	4.85035	4.95796	5.59775	8.06676	6.0765	6.15117	5.74672	4.71592	4.7549	5.55753	6.16713	5.87723	5.08046	5.56342	5.0998	3.2766	2.02059	4.98251	7.54341	4.74444	2.01891	4.56556	4.74646	3.47517	5.03225	2.24531	2.17136	P07737	P07737	PROF1_HUMAN	PFN1	P07737	TRUE	10	-0.952136	0.126793
11.5402	11.1881	11.0252	11.0219	10.9678	10.9846	11.3304	11.2486	11.3909	11.1794	10.9977	10.917	11.1691	11.1306	11.2713	11.2636	11.1918	11.5155	11.6251	10.6971	11.1223	10.6795	11.216	11.0718	11.1534	11.0934	10.7919	11.1998	11.1619	11.2191	11.4493	10.5675	11.036	11.0875	11.411	Q96PD5	Q96PD5	PGRP2_HUMAN	PGLYRP2	Q96PD5	FALSE	0	-0.0921009	0.267621
5.52993	6.31951	5.16692	6.32777	5.72513	6.33638	6.0383	6.45705	6.09256	5.82098	6.02522	6.3116	6.10139	5.86411	6.38141	6.19473	6.21715	2.24488	6.33495	5.85431	6.26596	5.81292	5.84599	6.31264	6.11252	5.57304	6.22667	5.78084	6.21962	6.44214	6.11299	6.0225	6.07169	6.24048	6.07389	Q6UXB8	Q6UXB8	PI16_HUMAN	PI16	Q6UXB8	TRUE	1	0.23471	0.324232
1.93455	2.24854	1.5926	3.64629	4.3314	1.49979	4.19348	2.23245	6.33455	5.91875	6.78376	3.51351	6.62977	6.49484	7.07213	6.5237	1.80171	6.13772	1.98898	6.98699	6.33688	6.75686	6.74092	2.58963	6.39378	2.43675	1.75078	6.19659	6.39632	6.30393	6.70665	6.25207	6.47355	6.25146	6.47739	P61925	P61925	IPKA_HUMAN	PKIA	P61925	TRUE	14	1.09016	0.109762
3.46673	5.47238	3.17197	3.29628	2.72316	1.55317	1.16214	4.61307	6.24062	5.59041	4.48357	5.31624	5.72618	5.37877	2.89886	2.25622	1.48662	3.41604	4.56187	1.50399	5.08332	1.67845	2.82361	4.46182	5.14131	5.08631	4.84132	5.34732	2.33618	3.75942	5.15649	1.62594	4.89604	4.83527	2.68383	Q13093	Q13093	PAFA_HUMAN	PLA2G7	Q13093	TRUE	17	0.0801095	0.874722
12.7049	12.1471	12.1636	12.2275	12.3707	12.3258	12.2752	12.3001	12.421	12.54	12.4791	12.2562	12.3343	12.5114	12.5158	12.1879	12.1262	12.456	11.9021	12.4718	12.2278	12.661	12.4519	12.0908	12.4125	12.347	12.2804	12.28	12.3938	12.0991	12.3613	12.051	12.3323	12.5702	12.4881	P00747	P00747;P08519	PLMN_HUMAN	PLG	P00747	FALSE	0	-0.0334853	0.605892
6.26541	6.57023	5.95495	6.11631	6.37225	6.47885	5.89845	6.25942	6.63422	6.47201	6.42255	6.58482	6.53587	6.67443	6.28767	6.56908	6.58569	6.22715	5.78527	5.98671	6.19711	5.7843	6.44211	6.11142	6.76992	6.61519	6.6508	5.99564	6.0853	5.97604	6.64155	6.63382	6.07989	6.4971	6.47066	P55058	P55058	PLTP_HUMAN	PLTP	P55058	FALSE	0	-0.10604	0.278536
4.051	4.30002	3.30379	3.53613	4.51985	4.29094	4.23804	4.29177	3.71286	3.82256	4.06847	4.22456	4.18001	4.24431	4.20174	4.81035	4.34229	4.19954	4.04187	3.73954	3.95067	3.26338	4.1045	3.86061	4.55111	3.62034	4.00724	3.42805	4.05418	4.22409	4.38539	4.46725	2.24966	3.86496	3.83683	Q6UX71	Q6UX71	PXDC2_HUMAN	PLXDC2	Q6UX71	TRUE	2	-0.268157	0.0851259
11.6766	11.8268	11.3977	11.2638	10.9405	11.8603	11.3636	10.6274	11.3683	11.77	10.4673	10.9592	10.944	11.1985	11.0726	11.1846	11.4626	12.1079	11.2301	11.7098	11.2915	11.93	10.8053	11.3764	10.9057	11.8625	11.5651	10.923	11.1998	10.3747	11.7738	11.2349	11.3764	11.0263	11.1533	P27169	P27169	PON1_HUMAN	PON1	P27169	FALSE	0	-0.0263377	0.854394
9.48613	9.85181	9.19924	8.95771	8.57478	9.60732	9.15616	8.45518	9.28356	9.50919	8.2598	8.77106	8.76253	8.93968	8.69763	8.96719	9.25209	9.89548	9.09897	9.3732	9.01341	9.57374	8.62086	9.08028	8.62855	9.90416	9.45031	8.70548	8.88773	8.35541	9.6653	9.02867	9.11413	8.68004	8.93743	Q15166	Q15166	PON3_HUMAN	PON3	Q15166	FALSE	0	-0.0246184	0.869336
11.1984	8.5778	6.88887	10.0756	8.80904	4.90213	5.01149	9.37798	8.4307	6.44107	8.63245	9.77203	7.4069	8.04337	8.01001	5.89089	5.83026	8.91314	7.71708	7.13593	6.3002	5.11597	7.81829	7.16872	5.9543	8.64844	10.3727	5.27583	8.6717	7.22883	6.18471	5.55877	8.20258	2.08069	8.49485	P02775	P02775	CXCL7_HUMAN	PPBP	P02775	TRUE	1	-0.963637	0.120196
5.14272	8.72524	5.41795	6.52379	9.92469	4.81705	5.47216	5.55902	5.97116	5.48174	5.23808	5.40436	5.63072	6.0669	6.18796	5.01874	2.89295	6.36188	5.81701	5.02973	5.6967	4.49667	4.43391	8.62903	4.50613	5.42013	9.23432	5.5876	5.80722	9.83834	7.55412	5.2367	5.37636	3.98019	6.8749	P32119	P32119	PRDX2_HUMAN	PRDX2	P32119	TRUE	2	0.209517	0.698365
5.91582	5.76048	2.86035	6.03844	4.49601	5.37863	4.71042	4.82867	5.49064	4.79456	5.95455	5.37256	5.69999	5.46067	5.91604	5.03276	5.7588	5.37048	6.1854	6.16666	5.31359	2.44378	5.87453	4.85762	5.52993	5.45987	6.32191	5.1638	5.75422	5.09505	5.27859	5.43817	5.95372	5.69102	5.77857	P13727	P13727	PRG2_HUMAN	PRG2	P13727	TRUE	2	0.160909	0.556729
6.91256	6.58709	8.15147	6.60623	6.96028	7.16004	7.53293	7.70675	7.68158	7.25581	6.66344	7.6044	6.91348	7.50893	6.31315	7.5328	6.3704	6.81852	6.35484	6.68383	7.53513	7.159	6.40514	7.42439	7.24963	7.41642	7.62249	7.41571	6.52351	6.30905	7.11144	6.97945	6.79514	6.92244	6.7231	Q92954	Q92954	PRG4_HUMAN	PRG4	Q92954	FALSE	0	-0.148381	0.362863
8.6964	8.23703	8.34543	8.12455	8.52926	8.52277	8.63788	8.44993	8.36346	8.79055	8.64924	8.71106	8.17638	8.45403	8.08375	8.56631	7.86229	8.32519	8.42219	8.55327	8.51261	8.72041	8.87743	8.61206	8.28441	8.46651	8.62995	8.52942	8.33346	8.18616	8.98729	8.45339	8.52261	8.54854	8.49557	P04070	P04070	PROC_HUMAN	PROC	P04070	FALSE	0	0.119287	0.139637
5.64505	6.55085	5.27354	7.0553	5.81347	6.31255	5.8727	7.69399	5.87274	7.36365	6.33942	6.23181	6.23345	7.49328	6.20982	6.30237	6.06871	6.0231	6.27664	5.80003	6.23175	6.73033	7.30834	6.1565	6.03349	6.4845	7.50702	6.28382	6.35841	6.42318	7.68409	6.62735	6.241	5.40167	6.14173	Q9UNN8	Q9UNN8	EPCR_HUMAN	PROCR	Q9UNN8	FALSE	0	0.099244	0.635692
10.7393	9.6937	10.741	10.6561	10.8795	10.6552	10.7785	10.4215	10.9949	11.0486	10.4479	10.9095	10.8386	10.6742	10.4969	10.6787	10.236	10.8369	10.5633	10.7795	10.3827	10.7525	10.4965	10.6228	10.7025	11.1265	10.3161	11.1138	10.7869	10.4748	10.787	10.7571	10.5381	10.7702	10.665	P07225	P07225	PROS_HUMAN	PROS1	P07225	FALSE	0	0.0329332	0.728211
7.23861	7.11168	7.6316	5.63978	7.88795	7.25551	7.01965	7.31524	7.3023	7.34203	8.00642	7.96631	7.20205	8.04892	7.9484	7.01465	7.25978	8.14983	7.89257	7.57009	7.82738	7.4203	7.50288	6.24791	7.99966	7.49277	8.0511	7.11642	7.98063	7.85572	7.91682	7.907	7.52741	7.41168	7.44818	P22891	P22891	PROZ_HUMAN	PROZ	P22891	FALSE	0	0.190331	0.281372
5.57572	5.74152	5.56749	5.38019	5.39139	5.48984	5.74136	6.31031	5.49561	5.7305	5.39557	5.56379	5.67166	5.69042	5.35337	5.62831	5.42253	5.00654	6.22036	5.88074	5.54721	5.39622	5.79384	5.60755	5.35118	5.34298	5.63866	6.05917	5.21377	6.02673	5.72787	5.73667	5.64491	5.75613	5.64743	P41222	P41222	PTGDS_HUMAN	PTGDS	P41222	FALSE	0	0.11762	0.205903
5.25895	5.4607	5.14749	5.2114	5.19942	5.59966	4.62904	5.28312	5.38166	5.48068	5.44524	5.58362	5.48526	5.30144	5.34746	5.36324	5.71267	5.38304	5.65527	5.47944	5.3352	4.84126	5.19418	5.43941	5.3536	5.87256	5.43212	5.44563	5.59349	5.15824	5.6988	5.7369	5.08104	5.14032	5.20214	P23470	P23470	PTPRG_HUMAN	PTPRG	P23470	FALSE	0	0.0431805	0.622488
5.36461	2.97162	2.16811	5.25893	3.12055	4.89266	5.48251	5.40476	5.35521	5.6742	5.36456	3.37206	5.41201	5.99144	5.14177	5.34552	5.46459	5.89918	5.44589	5.45666	5.81704	5.52817	5.77681	3.73524	5.45423	5.39027	5.19213	5.45603	5.35665	5.45587	5.22467	5.46999	2.85711	5.43265	5.51783	Q12913	Q12913	PTPRJ_HUMAN	PTPRJ	Q12913	TRUE	6	0.338488	0.297273
4.66186	5.17057	3.37753	4.0155	4.56824	4.58199	4.94845	4.84497	4.68786	4.77454	4.88582	5.07842	4.4289	4.48025	4.79969	5.10704	5.14705	4.5271	5.21896	4.60917	4.55988	5.43006	4.93381	4.25382	4.9987	4.63351	4.97942	4.31616	5.01488	4.57603	4.68837	5.19581	4.57782	4.58604	5.18972	P15151	P15151	PVR_HUMAN	PVR	P15151	TRUE	1	0.138106	0.302884
6.96147	8.43683	8.82315	8.3008	4.59308	3.96913	6.27815	5.78899	4.68079	2.27148	6.40357	2.86357	5.92223	2.93076	7.32581	5.5081	8.9135	1.23963	8.26969	2.36527	3.61108	9.79674	6.19938	8.97567	2.7141	0.628816	2.11491	3.33246	2.34605	5.23568	2.17766	4.0094	9.2347	9.83098	8.71667	P20742	P20742	PZP_HUMAN	PZP	P20742	TRUE	13	-0.354645	0.703121
6.58202	6.48272	6.50127	6.52871	6.39222	6.59413	6.7066	6.80931	6.63034	6.54213	6.54366	6.73342	6.21817	6.50981	6.75521	6.49862	6.74335	6.29942	6.57177	6.54155	6.74746	6.22381	6.54825	6.55827	6.50845	6.61239	6.71102	6.62749	6.69874	6.07004	6.81701	6.4991	6.70563	6.45101	6.45657	O00391	O00391	QSOX1_HUMAN	QSOX1	O00391	FALSE	0	-0.00959053	0.878226
11.9591	11.8943	11.3282	11.1115	12.1602	12.0488	12.3261	11.9239	12.1722	12.3731	12.0581	12.1844	11.6648	11.4575	11.5356	11.9759	12.0222	12.2081	11.9036	12.3932	11.622	12.299	12.4363	11.8325	12.168	12.3396	12.0491	12.0018	12.0245	11.8448	12.3613	12.4869	11.8272	12.1448	12.1501	P02753	P02753	RET4_HUMAN	RBP4	P02753	FALSE	0	0.199517	0.0658869
8.5688	9.11293	8.81474	8.94133	8.53788	7.89707	8.24721	9.32746	9.98668	9.08805	7.5307	7.90891	9.37238	9.1532	7.93462	9.71423	9.2206	7.18855	7.82607	8.45477	10.0375	9.38564	9.09135	9.28147	8.71095	9.51039	7.97579	8.97086	7.94236	6.6442	8.31584	8.26268	8.01147	10.0747	9.28291	Q59EK9	Q59EK9	RUN3A_HUMAN	RUNDC3A	Q59EK9	FALSE	0	-0.00408306	0.988282
7.16253	7.6537	7.51788	7.79399	7.71347	7.27585	7.72018	7.33874	7.84966	7.4643	7.40019	8.19224	7.66977	8.01604	7.49028	8.11175	1.84697	7.77576	7.58817	7.64048	6.83264	7.73361	7.63958	7.03601	7.75214	7.68408	7.53058	8.04352	7.46152	8.11513	6.70251	7.42579	8.39214	7.8758	7.45608	P05109	P05109	S10A8_HUMAN	S100A8	P05109	TRUE	1	0.249967	0.476226
5.27153	6.88391	6.26449	4.38539	4.87902	3.40958	4.37329	5.1046	5.23381	5.98436	2.92678	2.7694	5.32401	5.41789	3.59259	6.51207	5.14888	4.78088	3.36938	4.65451	5.85375	4.92737	4.67313	4.63298	5.58196	5.88584	6.1341	7.71893	5.85783	3.59349	2.22569	5.76434	5.42987	6.36586	4.92756	P0DJI8	P0DJI8;P0DJI9	SAA1_HUMAN	SAA1	P0DJI8	TRUE	3	0.249271	0.542799
7.69564	9.0977	8.42997	7.72103	7.74203	8.17233	7.39052	8.25765	8.67851	8.54559	8.25471	7.79182	8.6764	9.02825	7.79273	8.10076	8.51413	8.16818	7.63521	7.29601	7.92307	8.17202	9.2224	7.19033	8.98083	8.02628	8.88375	9.0895	7.86336	8.16066	8.22225	7.72347	7.92758	8.46609	8.75154	P35542	P35542	SAA4_HUMAN	SAA4	P35542	FALSE	0	-0.0175392	0.923996
8.1267	8.70725	3.0323	8.89786	1.50366	8.8023	8.72565	8.42041	8.79977	8.7826	9.05455	8.55497	2.08882	1.55531	4.13354	8.60261	8.77957	8.62499	8.952	8.88327	8.76646	8.82151	8.90215	9.26102	2.31457	8.84433	8.79979	8.50401	8.84165	8.77308	3.5818	8.68107	9.33812	9.11448	4.15174	Q13296	Q13296	SG2A2_HUMAN	SCGB2A2	Q13296	TRUE	8	0.958432	0.273141
7.32421	7.53838	7.1982	7.29226	7.67903	7.38271	7.15971	7.59036	7.67723	7.79494	6.97468	7.24607	7.54893	7.63734	7.42009	7.49831	7.61773	7.08687	7.29169	7.4903	7.44805	7.52621	7.2253	7.55184	7.63533	7.96764	7.56564	7.85404	7.54815	6.98007	7.50544	7.86505	7.52686	8.02901	7.93782	P49908	P49908	SEPP1_HUMAN	SELENOP	P49908	FALSE	0	0.159255	0.0794557
8.58746	8.54669	7.65866	8.47512	8.02051	8.72332	7.49588	7.7706	8.01346	8.05883	8.49772	7.93996	8.20102	8.2671	8.44777	8.04011	8.43908	8.37471	8.47812	8.70316	8.20966	7.65395	8.08326	8.78373	8.37844	8.44155	8.33446	8.11025	8.28029	8.36138	8.16852	8.31516	8.56018	8.19399	8.66217	P14151	P14151	LYAM1_HUMAN	SELL	P14151	FALSE	0	0.138703	0.198372
16.8306	17.4749	16.8418	17.3973	16.8555	17.4001	17.2164	17.2744	17.1079	16.9712	17.6667	17.1557	17.2142	15.7741	17.4168	16.7123	17.213	17.3629	17.4951	17.0085	16.7799	16.6314	15.9692	17.2876	16.8388	17.0367	17.3503	15.7942	17.3669	17.3787	17.2476	17.0095	17.5596	17.0922	17.2823	P01009	P01009	A1AT_HUMAN	SERPINA1	P01009	FALSE	0	-0.0972231	0.530545
7.81615	7.56506	8.07001	7.41079	8.06153	7.90636	8.03019	8.00319	7.78608	7.74305	8.10964	8.2883	7.66232	8.13448	8.03629	7.57588	7.57287	8.24478	8.05996	7.84732	8.10032	8.10621	8.01767	7.66313	8.05019	8.04735	8.08743	7.90722	8.21282	7.89075	8.16692	7.31345	7.93998	8.01023	7.79704	Q9UK55	Q9UK55	ZPI_HUMAN	SERPINA10	Q9UK55	FALSE	0	0.0641695	0.443723
14.5818	14.7496	14.4577	14.8089	14.7083	14.2576	14.5841	13.8999	14.5994	14.4532	14.7754	14.6813	14.7921	14.5879	14.7122	14.4151	14.7237	14.6766	14.864	14.6331	14.5412	13.9098	14.9037	14.456	14.6807	14.1697	14.9407	14.4778	14.5704	14.9013	14.5322	14.6116	14.7378	14.7034	14.5476	P01011	P01011	AACT_HUMAN	SERPINA3	P01011	FALSE	0	0.0174785	0.837816
10.349	10.1175	9.78875	9.45155	10.2284	10.308	10.2461	10.2612	10.356	10.2827	10.3944	10.0724	10.1021	10.2293	10.2213	9.83382	10.063	10.2122	10.4973	10.2122	10.0571	10.4681	10.1302	9.75111	10.3199	10.0097	9.93009	10.1801	10.2584	10.1625	10.2325	10.2339	9.95781	10.2242	10.362	P29622	P29622	KAIN_HUMAN	SERPINA4	P29622	FALSE	0	0.0358474	0.64017
7.47215	7.69926	8.2108	7.50157	7.27094	7.38402	8.07652	7.52974	6.76594	7.72824	7.40092	7.32305	7.16333	7.68358	7.49828	4.28074	7.93535	7.48165	7.60609	6.02246	7.63318	8.0139	7.56063	7.69025	8.17696	7.95549	7.74517	8.23952	7.96216	7.36963	7.28568	7.74334	7.96586	7.79313	7.57492	P05154	P05154	IPSP_HUMAN	SERPINA5	P05154	TRUE	1	0.31107	0.185934
11.5033	11.3755	10.8291	11.2925	11.2546	11.2748	11.1758	10.8467	10.906	11.2451	11.338	10.7391	10.7727	11.2314	11.4743	10.9607	11.3897	11.5161	11.4092	11.4321	10.9548	11.6772	11.2435	11.0639	11.2412	10.9791	11.271	11.031	11.0155	10.9974	11.1653	11.256	11.4572	11.3533	11.109	P08185	P08185	CBG_HUMAN	SERPINA6	P08185	FALSE	0	0.0414544	0.615121
10.7289	10.9037	10.3965	10.8238	10.4201	10.8868	10.4502	10.8201	10.4668	10.6266	10.9039	10.5903	10.3862	9.95067	10.8144	10.6134	10.5707	10.5197	11.0031	10.5948	10.6067	10.5399	10.8298	10.9698	10.6424	10.6454	10.2693	10.5975	10.2164	10.817	10.7717	10.5209	10.977	10.6594	10.5516	P05543	P05543	THBG_HUMAN	SERPINA7	P05543	FALSE	0	0.0555331	0.498922
14.5493	14.429	14.2061	14.4641	14.2784	14.5495	14.3289	13.6758	14.409	14.3538	14.5581	14.352	14.4408	13.9201	14.5605	13.9567	14.5882	14.3658	14.45	14.6276	14.3249	14.3377	14.5859	14.3311	14.3682	14.3119	14.3745	14.4472	14.5226	14.251	14.3447	14.5542	14.3856	14.5856	14.6651	P01008	P01008	ANT3_HUMAN	SERPINC1	P01008	FALSE	0	0.106719	0.141386
12.7916	12.2284	13.1906	12.2353	12.5301	12.5543	13.1012	12.9952	12.7906	12.7389	13.0717	13.0903	12.6499	12.3992	12.9756	13.1272	12.8919	12.6769	12.7916	12.8828	12.855	13.1324	12.7505	12.9015	12.6932	12.767	12.7416	12.9974	13.0746	12.5953	12.9234	12.5133	12.7598	13.2272	13.0925	P05546	P05546	HEP2_HUMAN	SERPIND1	P05546	FALSE	0	0.0847261	0.343618
10.497	10.4947	10.5431	10.1528	10.1847	10.4968	10.8062	10.9188	10.2912	10.4011	10.4637	10.1246	10.5145	10.3355	10.1651	10.4592	10.4244	10.1405	10.3454	10.3677	10.898	10.6269	10.6802	10.5332	10.4893	10.7025	10.4027	10.8667	10.5863	10.8262	10.463	10.6272	10.251	10.6865	10.726	P36955	P36955	PEDF_HUMAN	SERPINF1	P36955	FALSE	0	0.180991	0.0172515
12.0478	12.0173	11.8297	12.0164	11.9474	12.2181	12.0542	11.9571	12.0133	11.8746	12.0194	11.8823	12.0839	11.9977	12.082	11.4366	11.964	12.1539	12.0795	12.0905	11.9783	11.9893	12.197	11.8575	11.9956	12.1035	11.8871	12.0428	12.0039	12.0323	12.2279	12.1939	11.9777	12.2281	12.1154	P08697	P08697	A2AP_HUMAN	SERPINF2	P08697	FALSE	0	0.0813041	0.135039
14.685	15.104	14.6736	14.8074	14.7785	14.7027	15.0129	14.3676	14.5685	14.7225	14.8485	14.8743	14.8248	14.7506	14.761	14.0836	15.104	15.1981	14.6682	14.8044	14.28	14.73	14.9233	14.6599	14.7791	14.8272	15.4404	14.5372	14.779	14.9473	14.8439	15.2589	15.1187	14.7641	14.7845	P05155	P05155	IC1_HUMAN	SERPING1	P05155	FALSE	0	0.0616955	0.50244
9.03961	9.83802	7.71833	9.17443	7.02692	9.21689	7.6928	7.73757	7.14558	7.42721	9.23796	7.93851	7.03903	6.07073	9.05461	7.13795	8.09306	7.60668	8.89437	7.38188	7.11722	8.1204	8.47091	7.97451	6.81807	7.4975	7.47177	7.72439	7.9408	7.18755	8.77944	7.71789	9.30713	6.54002	7.74882	P04278	P04278	SHBG_HUMAN	SHBG	P04278	FALSE	0	-0.205429	0.494684
5.19584	5.54126	5.13057	5.30431	5.29993	5.09539	5.18941	4.89709	4.85442	5.31886	5.22836	5.63678	4.80199	4.91624	5.39814	5.21054	5.49986	4.96165	5.44124	4.9207	5.13114	4.66256	5.33454	5.18429	5.27514	4.55953	5.00766	4.84745	5.28316	5.25879	5.78054	5.69448	4.32292	5.5027	5.28093	P08294	P08294	SODE_HUMAN	SOD3	P08294	FALSE	0	-0.0470295	0.670164
6.20341	5.96424	5.69867	5.99285	6.08962	5.92997	6.06395	5.37785	5.56471	5.69217	6.19062	5.4445	5.30087	5.43217	5.93235	5.7778	5.79527	5.55905	6.15785	5.52242	5.4717	5.96395	5.68759	6.34452	5.8942	5.80632	5.81961	4.6486	5.62314	5.5784	6.06392	5.74493	5.91575	6.08111	6.17382	Q13103	Q13103	SPP24_HUMAN	SPP2	Q13103	FALSE	0	0.0156539	0.89181
5.14133	4.94619	5.05438	5.11543	5.74083	5.32221	3.87463	4.76334	5.15198	2.45303	5.25665	4.07493	5.14618	5.31093	5.18011	5.36051	4.84149	4.76948	4.75362	5.17162	4.85199	4.48826	5.24279	5.7688	5.42477	5.07946	4.7362	5.36078	5.13552	4.93915	4.92003	5.49079	5.08976	5.37348	5.16305	Q8WXH0	Q8WXH0	SYNE2_HUMAN	SYNE2	Q8WXH0	TRUE	1	0.25575	0.194118
12.135	12.0591	10.4934	10.8838	11.516	10.8208	11.5895	12.6389	11.017	11.2077	11.6022	11.4023	10.9741	12.241	11.2328	11.2563	11.3708	11.3831	10.696	11.0706	11.1982	11.8602	11.1912	10.6371	10.9206	10.942	11.1727	10.8507	11.0899	11.2883	10.8632	11.3319	11.3761	12.127	11.2797	P02787	P02787	TRFE_HUMAN	TF	P02787	FALSE	0	-0.264334	0.105457
4.15775	5.69203	5.29719	1.77439	4.50729	4.62005	5.02814	5.21862	4.46659	4.8866	4.87043	4.92495	4.93388	5.34316	1.62448	5.37265	2.43273	4.11962	4.26551	1.75133	5.20364	4.84134	1.32486	4.53545	1.92807	2.42228	5.07649	4.76755	4.20387	5.16294	5.08349	5.84288	4.93928	2.55489	4.28212	P02786	P02786	TFR1_HUMAN	TFRC	P02786	TRUE	9	-0.392981	0.37398
7.65789	6.83656	6.84758	7.30906	7.43601	7.49705	7.2899	6.96313	7.35844	7.38786	7.49641	6.98494	7.33527	7.77808	7.25107	6.81116	7.17812	7.18085	7.57019	6.92693	7.09594	7.61494	7.23577	6.59322	7.26402	6.93594	7.47545	7.38738	6.95119	7.25424	7.05825	7.2447	7.53135	7.26863	7.56251	Q15582	Q15582	BGH3_HUMAN	TGFBI	Q15582	FALSE	0	-0.0219521	0.820521
6.27515	6.34225	5.86434	6.09528	6.2418	6.43774	6.1462	6.61208	5.94375	6.00384	6.4266	6.16953	6.20349	6.46394	6.31097	6.12725	6.56479	6.20874	6.14037	6.13259	6.05408	5.65241	6.18613	6.16901	6.42831	5.95798	6.27535	5.76531	6.30067	6.14132	6.44136	6.55422	6.38735	6.17342	6.25632	P22105	P22105	TENX_HUMAN	TNXB	P22105	FALSE	0	-0.0691172	0.373176
6.4274	11.0971	7.51857	6.72534	11.8015	4.6467	1.76661	6.89688	7.88411	7.24786	1.46772	7.79027	8.00232	7.65939	6.14747	6.3278	1.28553	7.60073	6.82473	6.63258	7.42988	2.46021	4.34402	10.4714	3.3598	7.41531	11.0319	6.59978	7.31865	11.7578	8.89531	6.54643	6.45264	4.30927	9.08303	Q8WZ42	Q8WZ42	TITIN_HUMAN	TTN	Q8WZ42	TRUE	8	0.541835	0.552194
12.7813	13.0081	12.7949	12.83	12.9801	13.557	13.2568	13.0896	13.7257	13.2416	13.1792	13.3077	13.4643	12.7463	12.698	13.0603	13.5937	13.3583	13.3134	13.3084	12.8692	13.2039	13.4433	13.1495	13.4104	13.0254	13.4478	13.0809	13.2059	13.4122	13.286	13.7237	12.6503	13.3118	13.5023	P02766	P02766	TTHY_HUMAN	TTR	P02766	FALSE	0	0.107064	0.281351
11.3743	11.2404	11.0246	11.3916	11.0238	11.1922	11.1577	10.9727	10.9431	10.9565	11.4528	10.8688	10.9881	11.5321	11.4742	11.3494	11.0963	11.2689	11.4528	11.0479	11.4393	11.4238	11.4196	11.3375	11.2229	11.0613	10.9671	11.1411	11.1748	11.17	10.8058	11.0546	11.7544	11.2963	11.3059	O60287	O60287	NPA1P_HUMAN	URB1	O60287	FALSE	0	0.0559641	0.467823
6.85941	7.09688	6.83511	6.99336	6.64475	7.11755	6.87403	6.99846	6.59833	7.03508	7.07924	7.05613	6.7321	6.75108	6.97015	7.07998	7.20849	6.59665	7.18591	7.01518	7.19644	6.71831	7.04044	6.98837	6.95082	7.09096	7.00921	7.0218	7.15023	7.21154	7.16675	7.3306	7.19466	6.89667	7.12988	Q6EMK4	Q6EMK4	VASN_HUMAN	VASN	Q6EMK4	FALSE	0	0.158185	0.0144184
4.95942	5.34222	2.2133	5.51873	4.41286	5.57604	5.1009	4.96866	4.9051	4.8817	5.10037	4.90484	4.86092	5.20553	5.39245	5.24668	5.32916	5.02599	5.44204	5.18208	5.44733	5.01051	5.36119	6.21975	5.33803	4.76569	5.37491	5.36901	5.22073	5.09718	5.38888	5.61925	5.64768	4.74125	5.50737	P19320	P19320	VCAM1_HUMAN	VCAM1	P19320	TRUE	1	0.395847	0.0482738
5.67952	5.28939	4.3387	5.68732	5.36991	2.75111	5.45813	6.23277	5.07148	5.46433	4.59409	2.81812	5.91465	6.04559	3.29895	4.80305	4.03591	2.706	4.76708	5.78044	5.31158	5.88132	5.51733	3.69173	6.47458	4.53679	2.58562	6.09575	5.41062	6.04222	3.31797	5.18632	5.41739	5.50679	5.0373	O95497	O95497	VNN1_HUMAN	VNN1	O95497	TRUE	7	0.338535	0.364541
12.7639	12.8765	13.1023	12.9615	12.5984	12.7164	13.354	13.1192	13.1983	12.949	13.0609	12.9628	12.9218	12.8775	12.7585	12.9937	12.6321	12.9025	13.0709	12.9093	13.1503	13.3391	12.9461	13.1757	12.8433	12.765	12.9689	13.0404	12.8606	13.1387	12.8973	12.5622	12.8866	13.1226	13.2846	P04004	P04004	VTNC_HUMAN	VTN	P04004	FALSE	0	0.0672242	0.339702
7.83336	5.5748	8.98042	8.88098	5.30584	7.35851	7.82218	7.58463	8.52857	5.70842	7.38142	5.70754	8.70744	6.56977	8.29472	6.05966	5.80269	6.03779	7.63214	6.1009	6.71168	6.59681	5.98632	6.89132	7.97646	9.81502	6.43981	6.60779	6.33713	7.69102	5.25569	7.31481	5.8597	6.69891	7.31444	P04275	P04275	VWF_HUMAN	VWF	P04275	FALSE	0	-0.222939	0.567988
8.66285	4.86509	2.63676	8.40525	5.65844	4.75537	3.6591	4.53896	5.02604	1.93477	5.61775	7.79264	6.22185	5.89084	5.71755	3.10905	4.63836	5.41492	6.2672	5.56619	4.05165	2.67228	1.59073	5.22526	4.20825	5.264	7.79152	3.60897	1.92007	5.87837	4.92338	4.29101	5.07849	3.55026	2.26631	P63104	P63104	1433Z_HUMAN	YWHAZ	P63104	TRUE	10	-0.890536	0.131073
7.83367	8.11635	7.7887	8.21416	7.84304	8.15289	7.60334	7.99719	7.67044	7.91134	8.22848	7.92498	7.47794	7.5013	8.19496	8.16784	7.77625	7.71056	8.17576	7.81384	8.16827	8.11603	8.24101	8.32395	7.81511	7.83686	7.39228	7.88851	7.47915	8.0301	7.91319	7.93359	8.44475	8.04449	8.0276	Q76KX8	Q76KX8	ZN534_HUMAN	ZNF534	Q76KX8	FALSE	0	0.0838982	0.354676

## Sheet: Plasma A2M correlation with tis
	r	95% confidence interval	R squared	P value	P value summary
A2Mvs.PLG	0.05217	-0.2860 to 0.3788	0.002722	0.766	ns
A2M vs. CFB	-0.05265	-0.3792 to 0.2856	0.002772	0.764	ns
A2M vs. SERPINA1	-0.1243	-0.4393 to 0.2180	0.01545	0.477	ns
A2M vs. SERPINA3	-0.0256	-0.3558 to 0.3103	0.0006554	0.884	ns
A2M vs. C3	-0.01571	-0.3471 to 0.3192	0.0002468	0.929	ns
A2M vs. KNG1	-0.01649	-0.3478 to 0.3185	0.000272	0.925	ns
A2M vs. IGKC	0.06256	-0.2764 to 0.3877	0.003914	0.721	ns
A2M vs. IGHG3	0.03813	-0.2989 to 0.3667	0.001454	0.828	ns
A2M vs. IGHA1	-0.01127	-0.3432 to 0.3232	0.000127	0.949	ns
A2M vs. APOA1	0.01984	-0.3155 to 0.3508	0.0003938	0.91	ns
A2M vs. APCS	-0.009205	-0.3414 to 0.3250	8.474e-05	0.958	ns
A2M vs. TTR	-0.009513	-0.3417 to 0.3248	9.049e-05	0.957	ns
A2M vs. TF	-0.1033	-0.4221 to 0.2381	0.01068	0.555	ns
A2M vs. HRG	-0.0785	-0.4013 to 0.2616	0.006163	0.654	ns
A2M vs. GSN	0.03775	-0.2993 to 0.3664	0.001425	0.83	ns
A2M vs. MGP	-0.127	-0.4415 to 0.2154	0.01612	0.467	ns
A2M vs. CFH	0.0622	-0.2768 to 0.3874	0.003869	0.723	ns
A2M vs. VIM	-0.1518	-0.4617 to 0.1911	0.02305	0.384	ns
A2M vs. C4A	-0.182	-0.4858 to 0.1610	0.03312	0.295	ns
A2M vs. IGHG1	0.062	-0.2770 to 0.3872	0.003845	0.723	ns
A2M vs. IGLC6;IGLC7	-0.1321	-0.4457 to 0.2104	0.01744	0.449	ns
A2M vs. COL6A2	-0.1381	-0.4506 to 0.2046	0.01906	0.429	ns
A2M vs. COL6A3	-0.135	-0.4480 to 0.2076	0.01821	0.44	ns
A2M vs. TNC	-0.1081	-0.4260 to 0.2335	0.01169	0.536	ns
A2M vs. MSN	-0.1697	-0.4760 to 0.1733	0.0288	0.33	ns
A2M vs. LOX	-0.1894	-0.4916 to 0.1535	0.03589	0.276	ns
A2M vs. TGFBI	-0.1616	-0.4696 to 0.1814	0.02613	0.354	ns
A2M vs. AEBP1	-0.1452	-0.4564 to 0.1976	0.02109	0.405	ns
A2M vs. PGLYRP2	0.0005407	-0.3328 to 0.3337	2.924e-07	0.998	ns
A2M vs. COL12A1	-0.2595	-0.5455 to 0.08075	0.06733	0.132	ns
A2M vs. CLEC11A	-0.09409	-0.4143 to 0.2469	0.008854	0.591	ns

## Sheet: Ref meta data
Manuscript ref number	Tissue Data Reference	Plasma Data Reference	Grade	Severity	Sex	Age	Disc Level
1	LFQ Intensity A3	DIBBP01_13	4.36	Mild	F	35	L5/S1
2	LFQ Intensity A36	DIBBP01_36	4.8	Mild	F	44.08	L5/S1
3	LFQ Intensity A8	DIBBP01_32	6	Mild	F	46	L5/S1
4	LFQ Intensity A28	DIBBP01_18	6	Mild	F	55.42	L5/S1
5	LFQ Intensity A7	DIBBP01_2	6	Mild	M	48	L4/5
6	LFQ Intensity A10	DIBBP01_21	6	Mild	F	35	L4/5
7	LFQ Intensity A16	DIBBP01_11	6	Mild	F	41.03	L4/5
8	LFQ Intensity A34	DIBBP01_9	6	Mild	M	61.4	L4/5
9	LFQ Intensity A39	DIBBP01_39	6	Mild	M	46	L4/5
10	LFQ Intensity A12	DIBBP01_25	6.55	Mild	M	39.04	L4/5
11	LFQ Intensity A17	DIBBP01_23	6.55	Mild	F	41.16	L4/5
12	LFQ Intensity A18	DIBBP01_14	6.55	Mild	M	45.39	L5/S1
13	LFQ Intensity A37	DIBBP01_38	6.55	Mild	M	29	L5/S1
14	LFQ Intensity A38	DIBBP01_4	6.55	Mild	M	31	L4/5
15	LFQ Intensity A5	DIBBP01_8	6.67	Mild	F	36.1	L4/5
16	LFQ Intensity A14	DIBBP01_1	7	Mild	F	84	L5/S1
17	LFQ Intensity A33	DIBBP01_24	7	Mild	F	35	L4/5
18	LFQ Intensity A6	DIBBP01_34	7.2	Mild	M	30	L5/S1
19	LFQ Intensity A11	DIBBP01_7	9.6	Severe	F	41	L4/5
20	LFQ Intensity A15	DIBBP01_17	9.6	Severe	M	35	L5/S1
21	LFQ Intensity A20	DIBBP01_29	9.6	Severe	F	40.46	L5/S1
22	LFQ Intensity A24	DIBBP01_20	9.6	Severe	F	44.02	L4/5
23	LFQ Intensity A27	DIBBP01_27	9.6	Severe	M	39	L5/S1
24	LFQ Intensity A30	DIBBP01_12	9.6	Severe	F	51.08	L5/S1
25	LFQ Intensity A32	DIBBP01_10	9.6	Severe	M	35	L5/S1
26	LFQ Intensity A23	DIBBP01_40	9.82	Severe	M	31.4	L4/5
27	LFQ Intensity A26	DIBBP01_31	9.82	Severe	M	42	L4/5
28	LFQ Intensity A31	DIBBP01_28	9.82	Severe	M	42.1	L5/S1
29	LFQ Intensity A1	DIBBP01_15	10.8	Severe	M	39	L4/5
30	LFQ Intensity A9	DIBBP01_22	10.8	Severe	M	28	L5/S1
31	LFQ Intensity A13	DIBBP01_37	10.8	Severe	M	49.41	L5/S1
32	LFQ Intensity A19	DIBBP01_33	10.8	Severe	M	42	L4/5
33	LFQ Intensity A21	DIBBP01_6	10.8	Severe	F	35	L4/5
34	LFQ Intensity A35	DIBBP01_26	10.8	Severe	F	38	L4/5
35	LFQ Intensity A29	DIBBP01_35	10.91	Severe	F	35	L5/S1
